# Supplementary material for: {2,2′-[(1,2-Di­cyano­ethene-1,2-di­yl)bis­(nitrilo­methanylyl­idyne)]diphenolato-κ4 O,N,N′,O′}(methanol-κO)zinc
Source: Acta Crystallogr Sect E Struct Rep Online. 2013 Jun 29;69(Pt 7):m419. doi: 10.1107/S1600536813016863 (PMC3772442; doi:10.1107/S1600536813016863)
Supplement: Supplementary file 1 [file e-69-0m419-sup1.cif]

##############################################################################
#                                                                            #
# This CIF contains the data in a paper accepted for publication in          #
# Acta Crystallographica Section E. It conforms to the requirements of       #
# Notes for Authors for Acta Crystallographica Section E, and has been       #
# peer reviewed under the auspices of the IUCr Commission on Journals.       #
#                                                                            #
# Full details of the Crystallographic Information File format               #
# are given in the paper "The Crystallographic Information File (CIF):       #
# a New Standard Archive File for Crystallography" by S. R. Hall, F. H.      #
# Allen and I. D. Brown [Acta Cryst. (1991), A47, 655-685].                  #
#                                                                            #
# The current version of the core CIF dictionary is obtainable from          #
# ftp://ftp.iucr.org/pub/cif_core.dic.                                       #
#                                                                            #
# Software is freely available for graphical display of the structure(s)     #
# in this CIF. For information consult the CIF software page                 #
# http://www.iucr.org/resources/cif/software.                                #
#                                                                            #
# This file may be used for bona fide research purposes within the           #
# scientific community so long as proper attribution is given to the journal # 
# article from which it was obtained.                                        #
#                                                                            #
##############################################################################
data_I
_audit_creation_method     SHELXL-97
_chemical_name_systematic
;\
{2,2'-[(1,2-Dicyanoethene-1,2-diyl)bis(nitrilomethanylylidyne)]diphenolato-\
\k^4^<i>O</i>,<i>N</i>,<i>N</i>',<i>O</i>'}(methanol-\k<i>O</i>)zinc
;
_chemical_name_common     ?
_chemical_formula_moiety     'C19 H14 N4 O3 Zn'
_chemical_formula_sum     'C19 H14 N4 O3 Zn'
_chemical_formula_iupac     '[Zn (C18 H10 N4 O2) (C H4 O)]'
_chemical_formula_weight     411.71
_chemical_melting_point     ?
_symmetry_cell_setting     orthorhombic
_symmetry_space_group_name_H-M     'P n m a'
_symmetry_space_group_name_Hall     '-P 2ac 2n'
loop_
    _symmetry_equiv_pos_as_xyz
    'x, y, z'
    '-x+1/2, -y, z+1/2'
    '-x, y+1/2, -z'
    'x+1/2, -y+1/2, -z+1/2'
    '-x, -y, -z'
    'x-1/2, y, -z-1/2'
    'x, -y-1/2, z'
    '-x-1/2, y-1/2, z-1/2'
_cell_length_a     18.052(2)
_cell_length_b     19.846(2)
_cell_length_c     5.0388(6)
_cell_angle_alpha     90.00
_cell_angle_beta     90.00
_cell_angle_gamma     90.00
_cell_volume     1805.2(4)
_cell_formula_units_Z     4
_cell_measurement_reflns_used     5185
_cell_measurement_theta_min     2.05
_cell_measurement_theta_max     25
_cell_measurement_temperature     293(2)
_exptl_crystal_description     block
_exptl_crystal_colour     orange
_exptl_crystal_size_max     0.2
_exptl_crystal_size_mid     0.15
_exptl_crystal_size_min     0.1
_exptl_crystal_density_diffrn     1.515
_exptl_crystal_density_meas     ?
_exptl_crystal_density_method     'not measured'
_exptl_crystal_F_000     840
_exptl_absorpt_coefficient_mu     1.388
_exptl_absorpt_correction_type     multi-scan
_exptl_absorpt_process_details     '(SADABS; Bruker, 1999)'
_exptl_absorpt_correction_T_min     0.7688
_exptl_absorpt_correction_T_max     0.8737
_exptl_special_details
;
;
_diffrn_ambient_temperature     293(2)
_diffrn_radiation_type     MoK\a
_diffrn_radiation_wavelength     0.71073
_diffrn_radiation_source     'fine-focus sealed tube'
_diffrn_radiation_monochromator     graphite
_diffrn_measurement_device_type     'Bruker APEXII'
_diffrn_measurement_method     '\w scan'
_diffrn_detector_area_resol_mean     0.8409
_diffrn_reflns_number     5185
_diffrn_reflns_av_R_equivalents     0.0444
_diffrn_reflns_av_sigmaI/netI     0.0504
_diffrn_reflns_theta_min     2.05
_diffrn_reflns_theta_max     25.00
_diffrn_reflns_theta_full     25.00
_diffrn_measured_fraction_theta_max     0.988
_diffrn_measured_fraction_theta_full     0.988
_diffrn_reflns_limit_h_min     -19
_diffrn_reflns_limit_h_max     21
_diffrn_reflns_limit_k_min     -20
_diffrn_reflns_limit_k_max     23
_diffrn_reflns_limit_l_min     -3
_diffrn_reflns_limit_l_max     5
_diffrn_standards_number     ?
_diffrn_standards_interval_count     ?
_diffrn_standards_interval_time     ?
_diffrn_standards_decay_%     0
_refine_special_details
;
Refinement of <i>F</i>^2^ against ALL reflections. The weighted <i>R</i>-factor
<i>wR</i> and goodness of fit <i>S</i> are based on <i>F</i>^2^, conventional
<i>R</i>-factors <i>R</i> are based on <i>F</i>, with <i>F</i> set to zero for
negative <i>F</i>^2^. The threshold expression of <i>F</i>^2^ >
\s(<i>F</i>^2^) is used only for calculating <i>R</i>-factors(gt) <i>etc</i>.
and is not relevant to the choice of reflections for refinement.
<i>R</i>-factors based on <i>F</i>^2^ are statistically about twice as large
as those based on <i>F</i>, and <i>R</i>- factors based on ALL data will be
even larger.
;
_reflns_number_total     1608
_reflns_number_gt     1090
_reflns_threshold_expression     I>2sigma(I)
_refine_ls_structure_factor_coef     Fsqd
_refine_ls_matrix_type     full
_refine_ls_R_factor_all     0.0664
_refine_ls_R_factor_gt     0.0362
_refine_ls_wR_factor_gt     0.0901
_refine_ls_wR_factor_ref     0.1039
_refine_ls_goodness_of_fit_ref     1.024
_refine_ls_restrained_S_all     1.026
_refine_ls_number_reflns     1608
_refine_ls_number_parameters     133
_refine_ls_number_restraints     12
_refine_ls_hydrogen_treatment     constr
_refine_ls_weighting_scheme     calc
_refine_ls_weighting_details
         'calc w=1/[\s^2^(Fo^2^)+(0.0537P)^2^+0.0000P] where P=(Fo^2^+2Fc^2^)/3'
_atom_sites_solution_hydrogens     geom
_atom_sites_solution_primary     direct
_atom_sites_solution_secondary     difmap
_refine_ls_shift/su_max     0.000
_refine_ls_shift/su_mean     0.000
_refine_diff_density_max     0.392
_refine_diff_density_min     -0.235
_refine_ls_extinction_method     none
_refine_ls_extinction_coef     ?
loop_
    _atom_type_symbol
    _atom_type_description
    _atom_type_scat_dispersion_real
    _atom_type_scat_dispersion_imag
    _atom_type_scat_source
    'C' 'C' 0.0033 0.0016
                         'International Tables Vol C Tables 4.2.6.8 and 6.1.1.4'
    'H' 'H' 0.0000 0.0000
                         'International Tables Vol C Tables 4.2.6.8 and 6.1.1.4'
    'N' 'N' 0.0061 0.0033
                         'International Tables Vol C Tables 4.2.6.8 and 6.1.1.4'
    'O' 'O' 0.0106 0.0060
                         'International Tables Vol C Tables 4.2.6.8 and 6.1.1.4'
    'Zn' 'Zn' 0.2839 1.4301
                         'International Tables Vol C Tables 4.2.6.8 and 6.1.1.4'
_computing_data_collection     'APEX2 (Bruker, 2009)'
_computing_cell_refinement     'SAINT (Bruker, 2009)'
_computing_data_reduction     'SAINT (Bruker, 2009)'
_computing_structure_solution     'SHELXS97 (Sheldrick, 2008)'
_computing_structure_refinement     'SHELXL97 (Sheldrick, 2008)'
_computing_molecular_graphics     'ORTEP-3 for Windows (Farrugia, 2012)'
_computing_publication_material     'publCIF (Westrip, 2010)'
loop_
    _atom_site_type_symbol
    _atom_site_label
    _atom_site_fract_x
    _atom_site_fract_y
    _atom_site_fract_z
    _atom_site_U_iso_or_equiv
    _atom_site_adp_type
    _atom_site_calc_flag
    _atom_site_refinement_flags
    _atom_site_occupancy
    _atom_site_symmetry_multiplicity
    _atom_site_disorder_assembly
    _atom_site_disorder_group
    Zn Zn1 0.36935(3) 0.7500 0.52857(11) 0.0500(2) Uani d S 1 2 . .
    O O1 0.34404(15) 0.67853(13) 0.2792(5) 0.0617(7) Uani d . 1 1 A .
    O O2 0.2889(2) 0.7701(2) 0.8065(9) 0.0519(16) Uani d PU 0.50 1 A -1
    H H2 0.3085 0.7877 0.9624 0.062 Uiso calc PR 0.50 1 A -1
    N N1 0.44377(14) 0.68348(14) 0.7145(5) 0.0450(7) Uani d . 1 1 A .
    N N2 0.5754(2) 0.64994(18) 1.2118(8) 0.0825(11) Uani d . 1 1 . .
    C C1 0.3527(2) 0.61308(19) 0.3065(7) 0.0520(9) Uani d . 1 1 . .
    C C2 0.3159(2) 0.5695(2) 0.1276(8) 0.0611(11) Uani d . 1 1 A .
    H H2A 0.2857 0.5879 -0.0032 0.073 Uiso calc R 1 1 . .
    C C3 0.3233(2) 0.5009(2) 0.1413(8) 0.0634(11) Uani d . 1 1 . .
    H H3 0.2987 0.4739 0.0188 0.076 Uiso calc R 1 1 A .
    C C4 0.3672(2) 0.4708(2) 0.3366(8) 0.0603(10) Uani d . 1 1 A .
    H H4 0.3712 0.4242 0.3466 0.072 Uiso calc R 1 1 . .
    C C5 0.4036(2) 0.51024(18) 0.5092(8) 0.0552(9) Uani d . 1 1 . .
    H H5 0.4330 0.4901 0.6382 0.066 Uiso calc R 1 1 A .
    C C6 0.39885(19) 0.58166(19) 0.5023(7) 0.0489(9) Uani d . 1 1 A .
    C C7 0.44203(19) 0.61794(19) 0.6914(7) 0.0509(9) Uani d . 1 1 . .
    H H7 0.4712 0.5930 0.8074 0.061 Uiso calc R 1 1 A .
    C C8 0.49009(18) 0.71569(16) 0.8927(6) 0.0439(8) Uani d . 1 1 . .
    C C9 0.5382(2) 0.67901(18) 1.0708(8) 0.0528(9) Uani d . 1 1 A .
    C C10 0.2165(4) 0.7640(8) 0.8168(19) 0.090(4) Uani d PU 0.50 1 A -1
    H H10A 0.2010 0.7610 0.9987 0.135 Uiso calc PR 0.50 1 A -1
    H H10B 0.2017 0.7240 0.7239 0.135 Uiso calc PR 0.50 1 A -1
    H H10C 0.1939 0.8026 0.7354 0.135 Uiso calc PR 0.50 1 A -1
loop_
    _atom_site_aniso_label
    _atom_site_aniso_U_11
    _atom_site_aniso_U_22
    _atom_site_aniso_U_33
    _atom_site_aniso_U_12
    _atom_site_aniso_U_13
    _atom_site_aniso_U_23
    Zn1 0.0500(4) 0.0662(4) 0.0338(3) 0.000 -0.0057(3) 0.000
    O1 0.0808(18) 0.0637(17) 0.0407(15) -0.0081(13) -0.0153(13) 0.0054(13)
    O2 0.047(2) 0.069(5) 0.040(2) -0.006(2) -0.003(2) -0.005(2)
    N1 0.0451(16) 0.0554(18) 0.0346(16) -0.0042(13) -0.0033(13) -0.0055(14)
    N2 0.086(3) 0.081(2) 0.080(3) 0.000(2) -0.034(2) 0.016(2)
    C1 0.053(2) 0.066(2) 0.037(2) -0.0128(17) 0.0024(17) -0.0018(19)
    C2 0.066(3) 0.072(3) 0.045(2) -0.016(2) -0.005(2) 0.000(2)
    C3 0.068(3) 0.071(3) 0.052(2) -0.022(2) 0.001(2) -0.010(2)
    C4 0.056(2) 0.060(2) 0.064(3) -0.005(2) 0.005(2) -0.009(2)
    C5 0.0480(19) 0.062(2) 0.056(2) -0.0038(17) -0.0036(19) -0.002(2)
    C6 0.0430(17) 0.062(2) 0.042(2) -0.0059(16) 0.0011(17) -0.0050(19)
    C7 0.045(2) 0.065(2) 0.043(2) -0.0025(17) 0.0014(18) 0.0003(19)
    C8 0.0398(18) 0.0580(18) 0.0338(18) 0.0036(15) -0.0024(16) -0.0016(16)
    C9 0.053(2) 0.058(2) 0.048(2) -0.0058(18) -0.0068(19) -0.0028(19)
    C10 0.064(4) 0.095(10) 0.111(6) 0.017(5) 0.001(4) -0.004(6)
_geom_special_details
;
All e.s.d.'s (except the e.s.d. in the dihedral angle between two l.s. planes)
are estimated using the full covariance matrix. The cell e.s.d.'s are taken
into account individually in the estimation of e.s.d.'s in distances, angles
and torsion angles; correlations between e.s.d.'s in cell parameters are only
used when they are defined by crystal symmetry. An approximate (isotropic)
treatment of cell e.s.d.'s is used for estimating e.s.d.'s involving l.s.
planes.
;
loop_
    _geom_bond_atom_site_label_1
    _geom_bond_atom_site_label_2
    _geom_bond_site_symmetry_2
    _geom_bond_distance
    _geom_bond_publ_flag
    Zn1 O1 . 1.949(2) ?
    Zn1 O1 7_575 1.949(2) ?
    Zn1 O2 . 2.057(4) ?
    Zn1 O2 7_575 2.057(4) ?
    Zn1 N1 7_575 2.104(3) ?
    Zn1 N1 . 2.104(3) ?
    O1 C1 . 1.315(4) ?
    O2 C10 . 1.313(8) ?
    O2 H2 . 0.9300 ?
    N1 C7 . 1.306(4) ?
    N1 C8 . 1.383(4) ?
    N2 C9 . 1.135(5) ?
    C1 C2 . 1.416(5) ?
    C1 C6 . 1.434(5) ?
    C2 C3 . 1.369(5) ?
    C2 H2A . 0.9300 ?
    C3 C4 . 1.398(5) ?
    C3 H3 . 0.9300 ?
    C4 C5 . 1.341(5) ?
    C4 H4 . 0.9300 ?
    C5 C6 . 1.420(5) ?
    C5 H5 . 0.9300 ?
    C6 C7 . 1.426(5) ?
    C7 H7 . 0.9300 ?
    C8 C8 7_575 1.362(6) ?
    C8 C9 . 1.445(5) ?
    C10 H10A . 0.9600 ?
    C10 H10B . 0.9600 ?
    C10 H10C . 0.9600 ?
loop_
    _geom_angle_atom_site_label_1
    _geom_angle_atom_site_label_2
    _geom_angle_atom_site_label_3
    _geom_angle_site_symmetry_1
    _geom_angle_site_symmetry_3
    _geom_angle
    _geom_angle_publ_flag
    O1 Zn1 O1 . 7_575 93.38(15) ?
    O1 Zn1 O2 . . 114.48(14) ?
    O1 Zn1 O2 7_575 . 97.60(14) ?
    O1 Zn1 O2 . 7_575 97.60(14) ?
    O1 Zn1 O2 7_575 7_575 114.48(14) ?
    O2 Zn1 O2 . 7_575 22.4(2) ?
    O1 Zn1 N1 . 7_575 153.31(12) ?
    O1 Zn1 N1 7_575 7_575 88.86(10) ?
    O2 Zn1 N1 . 7_575 91.51(14) ?
    O2 Zn1 N1 7_575 7_575 105.64(14) ?
    O1 Zn1 N1 . . 88.86(10) ?
    O1 Zn1 N1 7_575 . 153.31(12) ?
    O2 Zn1 N1 . . 105.64(14) ?
    O2 Zn1 N1 7_575 . 91.51(14) ?
    N1 Zn1 N1 7_575 . 77.74(15) ?
    C1 O1 Zn1 . . 128.6(2) ?
    C10 O2 Zn1 . . 135.4(6) ?
    C10 O2 H2 . . 112.3 ?
    Zn1 O2 H2 . . 112.3 ?
    C7 N1 C8 . . 122.2(3) ?
    C7 N1 Zn1 . . 124.7(2) ?
    C8 N1 Zn1 . . 112.6(2) ?
    O1 C1 C2 . . 118.8(3) ?
    O1 C1 C6 . . 124.8(3) ?
    C2 C1 C6 . . 116.4(4) ?
    C3 C2 C1 . . 122.0(4) ?
    C3 C2 H2A . . 119.0 ?
    C1 C2 H2A . . 119.0 ?
    C2 C3 C4 . . 121.1(4) ?
    C2 C3 H3 . . 119.5 ?
    C4 C3 H3 . . 119.5 ?
    C5 C4 C3 . . 119.0(4) ?
    C5 C4 H4 . . 120.5 ?
    C3 C4 H4 . . 120.5 ?
    C4 C5 C6 . . 122.5(4) ?
    C4 C5 H5 . . 118.8 ?
    C6 C5 H5 . . 118.8 ?
    C5 C6 C7 . . 117.0(3) ?
    C5 C6 C1 . . 119.1(3) ?
    C7 C6 C1 . . 123.9(3) ?
    N1 C7 C6 . . 125.1(3) ?
    N1 C7 H7 . . 117.4 ?
    C6 C7 H7 . . 117.4 ?
    C8 C8 N1 7_575 . 117.52(18) ?
    C8 C8 C9 7_575 . 120.23(18) ?
    N1 C8 C9 . . 122.2(3) ?
    N2 C9 C8 . . 179.3(4) ?
    O2 C10 H10A . . 109.5 ?
    O2 C10 H10B . . 109.5 ?
    H10A C10 H10B . . 109.5 ?
    O2 C10 H10C . . 109.5 ?
    H10A C10 H10C . . 109.5 ?
    H10B C10 H10C . . 109.5 ?
loop_
    _geom_torsion_atom_site_label_1
    _geom_torsion_atom_site_label_2
    _geom_torsion_atom_site_label_3
    _geom_torsion_atom_site_label_4
    _geom_torsion_site_symmetry_1
    _geom_torsion_site_symmetry_2
    _geom_torsion_site_symmetry_3
    _geom_torsion_site_symmetry_4
    _geom_torsion
    _geom_torsion_publ_flag
    O1 Zn1 O1 C1 7_575 . . . 174.4(2) ?
    O2 Zn1 O1 C1 . . . . -85.6(3) ?
    O2 Zn1 O1 C1 7_575 . . . -70.3(3) ?
    N1 Zn1 O1 C1 7_575 . . . 80.2(4) ?
    N1 Zn1 O1 C1 . . . . 21.1(3) ?
    O1 Zn1 O2 C10 . . . . -27.0(11) ?
    O1 Zn1 O2 C10 7_575 . . . 70.3(10) ?
    O2 Zn1 O2 C10 7_575 . . . -70.5(10) ?
    N1 Zn1 O2 C10 7_575 . . . 159.3(10) ?
    N1 Zn1 O2 C10 . . . . -123.0(10) ?
    O1 Zn1 N1 C7 . . . . -19.1(3) ?
    O1 Zn1 N1 C7 7_575 . . . -114.4(3) ?
    O2 Zn1 N1 C7 . . . . 96.0(3) ?
    O2 Zn1 N1 C7 7_575 . . . 78.5(3) ?
    N1 Zn1 N1 C7 7_575 . . . -175.9(2) ?
    O1 Zn1 N1 C8 . . . . 168.4(2) ?
    O1 Zn1 N1 C8 7_575 . . . 73.1(3) ?
    O2 Zn1 N1 C8 . . . . -76.4(2) ?
    O2 Zn1 N1 C8 7_575 . . . -94.0(2) ?
    N1 Zn1 N1 C8 7_575 . . . 11.7(2) ?
    Zn1 O1 C1 C2 . . . . 166.1(3) ?
    Zn1 O1 C1 C6 . . . . -15.6(5) ?
    O1 C1 C2 C3 . . . . 178.9(4) ?
    C6 C1 C2 C3 . . . . 0.5(6) ?
    C1 C2 C3 C4 . . . . 0.9(6) ?
    C2 C3 C4 C5 . . . . -1.3(6) ?
    C3 C4 C5 C6 . . . . 0.3(6) ?
    C4 C5 C6 C7 . . . . -178.1(3) ?
    C4 C5 C6 C1 . . . . 1.0(5) ?
    O1 C1 C6 C5 . . . . -179.7(3) ?
    C2 C1 C6 C5 . . . . -1.4(5) ?
    O1 C1 C6 C7 . . . . -0.7(6) ?
    C2 C1 C6 C7 . . . . 177.6(3) ?
    C8 N1 C7 C6 . . . . -176.3(3) ?
    Zn1 N1 C7 C6 . . . . 11.9(5) ?
    C5 C6 C7 N1 . . . . -179.3(3) ?
    C1 C6 C7 N1 . . . . 1.7(5) ?
    C7 N1 C8 C8 . . . 7_575 177.1(2) ?
    Zn1 N1 C8 C8 . . . 7_575 -10.2(2) ?
    C7 N1 C8 C9 . . . . -1.8(5) ?
    Zn1 N1 C8 C9 . . . . 170.9(3) ?
    C8 C8 C9 N2 7_575 . . .  12E1(4)
                                    ?
    N1 C8 C9 N2 . . . .  -6E1(4)
                                ?
loop_
    _geom_hbond_atom_site_label_D
    _geom_hbond_atom_site_label_H
    _geom_hbond_atom_site_label_A
    _geom_hbond_site_symmetry_A
    _geom_hbond_distance_DH
    _geom_hbond_distance_HA
    _geom_hbond_distance_DA
    _geom_hbond_angle_DHA
    O2 H2 O1 7_576 0.93 1.85 2.776(5) 177.7
_iucr_refine_instructions_details
;
TITL  Pnma
CELL  0.71073 18.0524 19.8457 5.0388 90.000 90.000 90.000
ZERR  4        0.0020  0.0023 0.0006  0.000  0.000  0.000
LATT  1
SYMM  0.5-X,-Y,0.5+Z
SYMM -X, 0.5+Y,-Z
SYMM  0.5+X,0.5-Y,0.5-Z
SFAC  C H N O Zn
UNIT  76 56 16 12 4
ACTA
OMIT -3 50
OMIT  12 0 0
OMIT  0 5 1
OMIT  12 1 0
OMIT  12 2 0
L.S.  100
BOND  $H
CONF
FMAP  2
PLAN -1
ISOR  0.01 O2 C10
WGHT    0.053700
FVAR       0.43396
ZN1   5    0.369348    0.750000    0.528567    10.50000    0.04999    0.06621 =
         0.03383    0.00000   -0.00573    0.00000
O1    4    0.344040    0.678528    0.279190    11.00000    0.08077    0.06373 =
         0.04071    0.00541   -0.01526   -0.00811
PART -1
O2    4    0.288867    0.770092    0.806452    10.50000    0.04653    0.06870 =
         0.04048   -0.00474   -0.00258   -0.00628
AFIX  43
H2    2    0.308462    0.787727    0.962378    10.50000   -1.20000
AFIX   0
PART  0
N1    3    0.443771    0.683477    0.714510    11.00000    0.04509    0.05539 =
         0.03464   -0.00552   -0.00332   -0.00416
N2    3    0.575373    0.649939    1.211785    11.00000    0.08629    0.08144 =
         0.07977    0.01572   -0.03407    0.00048
C1    1    0.352690    0.613083    0.306453    11.00000    0.05258    0.06646 =
         0.03686   -0.00180    0.00237   -0.01282
C2    1    0.315853    0.569472    0.127575    11.00000    0.06632    0.07198 =
         0.04492   -0.00023   -0.00524   -0.01607
AFIX  43
H2A   2    0.285692    0.587940   -0.003182    11.00000   -1.20000
AFIX   0
C3    1    0.323309    0.500913    0.141350    11.00000    0.06763    0.07080 =
         0.05169   -0.01005    0.00129   -0.02223
AFIX  43
H3    2    0.298742    0.473929    0.018782    11.00000   -1.20000
AFIX   0
C4    1    0.367233    0.470803    0.336572    11.00000    0.05617    0.06017 =
         0.06447   -0.00921    0.00522   -0.00536
AFIX  43
H4    2    0.371204    0.424151    0.346641    11.00000   -1.20000
AFIX   0
C5    1    0.403572    0.510238    0.509185    11.00000    0.04804    0.06186 =
         0.05556   -0.00182   -0.00355   -0.00379
AFIX  43
H5    2    0.432966    0.490056    0.638246    11.00000   -1.20000
AFIX   0
C6    1    0.398848    0.581664    0.502272    11.00000    0.04296    0.06180 =
         0.04206   -0.00502    0.00109   -0.00591
C7    1    0.442033    0.617937    0.691426    11.00000    0.04486    0.06502 =
         0.04288    0.00028    0.00143   -0.00251
AFIX  43
H7    2    0.471239    0.592973    0.807398    11.00000   -1.20000
AFIX   0
C8    1    0.490085    0.715688    0.892707    11.00000    0.03982    0.05805 =
         0.03382   -0.00157   -0.00245    0.00362
C9    1    0.538196    0.679015    1.070809    11.00000    0.05270    0.05807 =
         0.04769   -0.00281   -0.00682   -0.00582
PART -1
C10   1    0.216486    0.764024    0.816800    10.50000    0.06440    0.09532 =
         0.11058   -0.00370    0.00098    0.01736
AFIX  33
H10A  2    0.200999    0.761043    0.998684    10.50000   -1.50000
H10B  2    0.201693    0.723988    0.723928    10.50000   -1.50000
H10C  2    0.193855    0.802605    0.735352    10.50000   -1.50000
PART  0
eqiv  $1 x,3/2-y,1+z
htab  o2 o1_$1
HKLF 4 1 0 1 0 0 0 1 1 0 0
REM   Pnma
REM R1 =  0.0362 for   1090 Fo > 4sig(Fo)  and  0.0664 for all   1608 data
REM    133 parameters refined using     12 restraints
END
;
data_global
_journal_date_recd_electronic     2013-05-07
_journal_date_accepted     2013-06-18
_journal_name_full     'Acta Crystallographica, Section E'
_journal_year     2013
_journal_volume     69
_journal_issue      7
_journal_page_first     m419
_journal_page_last     m419
_journal_paper_category     QM
_journal_paper_doi     10.1107/S1600536813016863
_journal_coeditor_code     JJ2167
_publ_contact_author_name     'Shu-zhong Zhan'
_publ_contact_author_address
;
College of Chemistry and Chemical Engineering
South China University of Technology
Guangzhou 510640
People's Republic of China
;
_publ_contact_author_email     shzhzhan@scut.edu.cn
_publ_contact_author_fax     ?
_publ_contact_author_phone     '13650761066'
_publ_section_title
;\
{2,2'-[(1,2-Dicyanoethene-1,2-diyl)bis(nitrilomethanylylidyne)]diphenolato-\
\k^4^<i>O</i>,<i>N</i>,<i>N</i>',<i>O</i>'}(methanol-\k<i>O</i>)zinc
;
loop_
    _publ_author_name
    _publ_author_footnote
    _publ_author_address
    'Wang, Zhi-chun' .
;
College of Chemistry and Chemical Engineering
South China University of Technology
Guangzhou 510640
People's Republic of China
;
    'Chu, Jing' .
;
College of Chemistry and Chemical Engineering
South China University of Technology
Guangzhou 510640
People's Republic of China
;
    'Zhan, Shu-zhong' .
;
College of Chemistry and Chemical Engineering
South China University of Technology
Guangzhou 510640
People's Republic of China
;
