# Supplementary material for: {2,2′-[(1,2-Di­cyano­ethene-1,2-di­yl)bis­(nitrilo­methanylyl­idyne)]diphenolato-κ4 O,N,N′,O′}(methanol-κO)zinc
Source: Acta Crystallogr Sect E Struct Rep Online. 2013 Jun 29;69(Pt 7):m419. doi: 10.1107/S1600536813016863 (PMC3772442; doi:10.1107/S1600536813016863)
Supplement: Supplementary file 2 [file e-69-0m419-Isup2.hkl]

# 
# h,k,l, Fc-squared, Fo-squared, sigma(Fo-squared) and status flag 
# 
data_I
_shelx_title '  Pnma' 
_shelx_refln_list_code          4 
_shelx_F_calc_maximum      226.94 
_exptl_crystal_F_000       840.00 
_reflns_d_resolution_high  0.8409 
 
loop_ 
 _symmetry_equiv_pos_as_xyz 
 'x, y, z' 
 '-x+1/2, -y, z+1/2' 
 '-x, y+1/2, -z' 
 'x+1/2, -y+1/2, -z+1/2' 
 '-x, -y, -z' 
 'x-1/2, y, -z-1/2' 
 'x, -y-1/2, z' 
 '-x-1/2, y-1/2, z-1/2' 
 
_cell_length_a    18.0524 
_cell_length_b    19.8457 
_cell_length_c     5.0388 
_cell_angle_alpha  90.000 
_cell_angle_beta   90.000 
_cell_angle_gamma  90.000 
 
_shelx_F_squared_multiplier     1.000 
 
loop_ 
 _refln_index_h 
 _refln_index_k 
 _refln_index_l 
 _refln_F_squared_calc 
 _refln_F_squared_meas 
 _refln_F_squared_sigma 
 _refln_observed_status 
   2   0   0     2779.90     2579.33     61.24 o 
   4   0   0    37627.69    38330.98    871.85 o 
   6   0   0     2103.84     1930.97     69.03 o 
   8   0   0       81.18       81.12     18.37 o 
  14   0   0     1004.24     1011.62     59.98 o 
  16   0   0      523.76      477.85     43.07 o 
  18   0   0       10.46      -28.52     32.47 o 
  20   0   0        3.03       50.74     36.10 o 
   2   1   0    51500.79    53081.59   1620.06 o 
   4   1   0     2722.14     3032.99     72.72 o 
   6   1   0     6648.32     6683.14    125.12 o 
   8   1   0     3749.95     3876.35     76.30 o 
  14   1   0     1141.30     1227.15     44.87 o 
  16   1   0      335.60      336.81     27.96 o 
  18   1   0      279.27      277.07     28.17 o 
  20   1   0       23.57      -17.85     34.73 o 
   0   2   0    14848.96    15794.15    359.05 o 
   2   2   0     2262.97     2265.79     60.53 o 
   4   2   0     1524.03     1708.25     44.46 o 
   6   2   0     1126.06     1041.62     51.36 o 
   8   2   0     3664.14     3771.26     92.43 o 
  10   2   0     2134.37     2042.17     56.66 o 
  14   2   0     2347.21     2415.26     67.56 o 
  16   2   0      437.55      418.50     30.97 o 
  18   2   0        9.45        3.18     23.15 o 
  20   2   0       89.66      120.14     26.68 o 
   2   3   0     1703.79     1843.14     35.97 o 
   4   3   0       56.99       44.33      9.25 o 
   6   3   0     8481.34     8403.76    195.21 o 
   8   3   0      920.32      918.08     31.08 o 
  10   3   0     5377.34     5349.99    129.47 o 
  14   3   0     1090.66     1101.06     44.49 o 
  16   3   0      942.16     1020.72     44.78 o 
  18   3   0      741.30      788.41     41.13 o 
  20   3   0       15.70       26.03     26.02 o 
   0   4   0    15724.08    15657.08    356.40 o 
   2   4   0     6744.54     6900.79    159.54 o 
   4   4   0     3841.38     3658.40     70.24 o 
   6   4   0     2732.31     2812.15     69.84 o 
   8   4   0     8896.07     9065.40    211.69 o 
  10   4   0     1298.60     1387.73     33.91 o 
  12   4   0     2059.02     1690.06    249.56 o 
  14   4   0      176.16      224.10     26.75 o 
  16   4   0      433.42      427.53     44.02 o 
  18   4   0      156.75      183.01     27.39 o 
  20   4   0      311.93      320.41     31.08 o 
   2   5   0     8547.65     9071.02    167.65 o 
   4   5   0      485.68      602.25     18.08 o 
   6   5   0     1453.47     1389.84     40.60 o 
   8   5   0      759.97      924.53     44.55 o 
  10   5   0     1726.32     1766.29     40.95 o 
  12   5   0      564.83      607.87     77.64 o 
  14   5   0      390.03      379.15     28.52 o 
  16   5   0      228.84      273.78     62.18 o 
  18   5   0      247.88      244.99     37.40 o 
  20   5   0      175.23      210.52     52.93 o 
   0   6   0      273.83      238.49     23.65 o 
   2   6   0     5011.11     5242.45     99.01 o 
   4   6   0     1663.45     1750.96     37.20 o 
   6   6   0      357.74      397.24     19.39 o 
   8   6   0     9052.63     9230.06    215.32 o 
  10   6   0      907.01      930.33     27.95 o 
  12   6   0     2845.12     2900.70     77.55 o 
  14   6   0      465.99      470.53     27.63 o 
  16   6   0      507.32      501.03     31.24 o 
  18   6   0      118.94       99.25     26.98 o 
  20   6   0       67.19       54.06     47.26 o 
   2   7   0    12916.84    13277.35    244.22 o 
   4   7   0      207.85      216.14     14.32 o 
   6   7   0     4519.87     4477.69    108.33 o 
   8   7   0      367.88      339.61     15.70 o 
  10   7   0     5585.91     5455.49    321.79 o 
  12   7   0      325.35      337.21     56.63 o 
  14   7   0     1398.56     1409.66     44.93 o 
  16   7   0      435.31      457.68     31.19 o 
  18   7   0      155.76      163.70     28.02 o 
  20   7   0      193.54      212.47     29.66 o 
   0   8   0     4771.42     4471.24    107.74 o 
   2   8   0      989.16     1025.11     26.01 o 
   4   8   0     6693.81     6932.39    130.78 o 
   6   8   0       97.02       94.60     23.46 o 
   8   8   0     3154.19     3077.95     89.45 o 
  10   8   0        1.87      -13.38     20.25 o 
  12   8   0      834.16      848.95     85.34 o 
  14   8   0      822.19      848.88     40.39 o 
  16   8   0      305.20      319.64     28.98 o 
  18   8   0      127.13       97.54     32.76 o 
  20   8   0      100.37       99.19     42.87 o 
   2   9   0       29.16       44.18     10.22 o 
   4   9   0       66.57       74.27     11.38 o 
   6   9   0     2737.72     2684.86     69.47 o 
   8   9   0      177.29      184.93     14.87 o 
  12   9   0       59.77       71.03     16.77 o 
  14   9   0      514.70      543.85     31.69 o 
  16   9   0       68.29       43.32     24.34 o 
  18   9   0       49.00      104.65     37.40 o 
   0  10   0      101.67       50.46     15.60 o 
   2  10   0      570.57      612.10     28.78 o 
   4  10   0     2568.74     2638.87     55.09 o 
   6  10   0       37.71       23.87      9.57 o 
   8  10   0     1966.44     1622.51    261.48 o 
  10  10   0       66.05       32.75     29.85 o 
  12  10   0     1251.79     1364.56     38.48 o 
  14  10   0      407.29      430.56     29.69 o 
  16  10   0      338.74      347.74     64.79 o 
  18  10   0      193.88      232.18     29.66 o 
   2  11   0     2139.75     2142.28     41.99 o 
   4  11   0     2257.65     2370.38     85.55 o 
   6  11   0     4280.52     4218.57    121.36 o 
   8  11   0      107.74       35.75     44.15 o 
  10  11   0     1418.62     1350.75     37.28 o 
  12  11   0        1.34       19.66     22.73 o 
  14  11   0      588.03      684.97     54.14 o 
  16  11   0       28.27       25.40     25.03 o 
  18  11   0      133.59      169.00     42.07 o 
   0  12   0     8323.85     8813.50    208.55 o 
   2  12   0      245.69      264.20     21.90 o 
   4  12   0     4570.09     4868.91    100.92 o 
   6  12   0        0.45       -3.77     27.18 o 
   8  12   0      289.80       85.22     59.58 o 
  10  12   0        0.83       -3.17     18.04 o 
  12  12   0      424.85      430.70     43.25 o 
  14  12   0       83.22       35.52     49.49 o 
  16  12   0        9.42       45.32     29.28 o 
  18  12   0       60.53       94.99     33.31 o 
   2  13   0     3700.57     3833.11    141.15 o 
   4  13   0        2.62        9.10     14.23 o 
   8  13   0        1.11        8.28     16.16 o 
  10  13   0      213.03      230.73     21.44 o 
  12  13   0      237.99      287.16     39.13 o 
  14  13   0      220.41      262.70     40.74 o 
  16  13   0       14.04       15.28     25.30 o 
   2  14   0       10.08       11.68      7.10 o 
   6  14   0      169.98      194.95     21.48 o 
   8  14   0      850.08      890.62     32.18 o 
  10  14   0     2597.04     2833.57     76.93 o 
  12  14   0     1653.24     1710.22     78.12 o 
  14  14   0      267.51      278.59     28.96 o 
  16  14   0       84.30      152.56     27.42 o 
   4  15   0       10.04       15.10     18.68 o 
   6  15   0      974.91     1005.54     30.35 o 
   8  15   0      724.70      733.47     41.15 o 
  10  15   0       19.62       35.74     32.07 o 
  12  15   0     1653.23     1732.87     82.81 o 
  14  15   0      423.17      457.28     32.34 o 
  16  15   0       45.71       50.64     26.62 o 
   0  16   0     2228.26     2226.11     68.12 o 
   2  16   0       17.70       27.84     23.48 o 
   4  16   0     1046.20     1045.65     31.67 o 
   6  16   0      106.04       94.59     17.39 o 
   8  16   0       26.82       16.30     19.53 o 
  10  16   0      487.89      511.75     47.40 o 
  12  16   0      147.14      153.68     25.86 o 
  14  16   0       11.11       -2.36     24.70 o 
   2  17   0     1445.55     1408.90     36.48 o 
   4  17   0        6.80      -24.64     16.43 o 
   6  17   0      438.13      445.87     22.59 o 
   8  17   0       21.12       40.61     21.32 o 
  10  17   0       12.39      -35.31     28.61 o 
  12  17   0        1.84       -8.63     34.99 o 
  14  17   0      148.22      108.93     27.20 o 
   0  18   0      172.00      191.05     26.95 o 
   2  18   0        0.51       -8.61     16.55 o 
   4  18   0      725.96      712.34     30.41 o 
   6  18   0       57.40       68.96     25.65 o 
   8  18   0      386.52      400.17     27.76 o 
  10  18   0        0.93       -0.79     22.46 o 
  12  18   0      257.79      233.10     25.30 o 
   2  19   0        2.81       -8.52     16.66 o 
   4  19   0        0.06      -25.82     17.21 o 
   6  19   0      276.80      310.95     22.16 o 
   8  19   0       11.86      -19.36     21.70 o 
  10  19   0      262.92      289.78     59.40 o 
  12  19   0        4.47       -8.21     21.39 o 
   0  20   0       10.20      -38.24     25.49 o 
   2  20   0       14.57       -2.93     18.06 o 
   4  20   0      195.49      168.38     20.40 o 
   6  20   0        1.40        1.20     22.22 o 
   8  20   0      109.03       97.62     24.41 o 
  10  20   0        1.61       -7.82     23.50 o 
   2  21   0      126.49      138.45     20.83 o 
   4  21   0        2.49       30.52     19.38 o 
   6  21   0      170.83      184.25     25.83 o 
   8  21   0       28.76       44.93     23.83 o 
   0  22   0       28.47       -5.06     28.33 o 
   2  22   0        7.74       -3.08     25.43 o 
   4  22   0      185.70      178.78     22.36 o 
   6  22   0        5.91       17.36     23.70 o 
   2  23   0       39.90       41.40     20.84 o 
   4  23   0        0.26      -13.90     20.28 o 
   1   0   1     8122.55     8262.17    201.57 o 
   2   0   1     1250.22     1239.55     35.27 o 
   4   0   1    48172.42    52842.71    997.42 o 
   5   0   1    35485.32    36402.59    687.75 o 
   6   0   1    10616.18    11007.50    255.22 o 
   7   0   1     3943.96     3896.84     93.69 o 
   9   0   1     2310.73     2181.25     57.80 o 
  10   0   1       26.15        4.28     19.02 o 
  11   0   1     3433.66     3242.81     83.58 o 
  12   0   1      153.03      136.52     16.48 o 
  13   0   1       46.81       12.39     19.39 o 
  14   0   1      529.31      517.10     29.15 o 
  15   0   1      646.07      627.16     32.71 o 
  16   0   1        1.26       -2.09     20.34 o 
  17   0   1        0.38      -29.73     28.79 o 
  18   0   1       30.94        4.46     22.39 o 
  19   0   1       62.35       19.26     23.57 o 
  20   0   1      113.88       27.91     36.79 o 
  21   0   1       24.23      -17.71     35.83 o 
   0   1   1     1245.29     1093.94     31.97 o 
   1   1   1     6996.98     7108.04    123.12 o 
   2   1   1      832.11      942.98     23.76 o 
   3   1   1    18861.48    18078.19   1452.39 o 
   4   1   1     5636.76     6217.86     92.03 o 
   5   1   1     3133.18     3064.72     43.95 o 
   6   1   1     1162.02     1304.24     26.00 o 
   7   1   1     1635.45     1592.74     26.90 o 
   8   1   1        1.18        2.59      8.96 o 
   9   1   1     4205.58     3888.82     67.63 o 
  10   1   1      269.42      285.23     13.69 o 
  11   1   1       35.99       35.89     10.51 o 
  12   1   1     1296.55     1252.60     29.41 o 
  13   1   1     1667.15     1574.10     31.07 o 
  14   1   1      197.51      208.73     20.11 o 
  15   1   1      291.57      288.41     18.27 o 
  16   1   1      328.24      323.05     18.42 o 
  17   1   1      139.58      148.08     16.62 o 
  18   1   1      146.09      144.66     17.22 o 
  19   1   1       41.93       32.07     16.44 o 
  20   1   1        1.95       -3.67     24.59 o 
  21   1   1      207.45      210.32     30.00 o 
   1   2   1      201.19      233.54      9.89 o 
   2   2   1     7939.37     8537.72    209.84 o 
   3   2   1    15901.91    16257.70    270.19 o 
   4   2   1       27.19       52.82      8.72 o 
   5   2   1       24.64       56.02      9.73 o 
   6   2   1      379.16      429.24     19.29 o 
   7   2   1     3143.10     3032.80     46.64 o 
   8   2   1      130.76      154.70      8.67 o 
   9   2   1      161.06      182.13     11.61 o 
  10   2   1      134.98      142.94     11.42 o 
  11   2   1     2693.63     2572.12     47.18 o 
  12   2   1        0.13       10.77     12.59 o 
  13   2   1      214.00      230.22     16.41 o 
  14   2   1      384.64      386.24     17.31 o 
  15   2   1     1254.03     1190.89     30.37 o 
  16   2   1       54.62       65.02     15.42 o 
  17   2   1      194.31      183.54     16.99 o 
  18   2   1      123.96      123.19     17.05 o 
  19   2   1      517.47      528.37     22.71 o 
  20   2   1        5.57       36.47     25.45 o 
  21   2   1       39.35       18.03     26.22 o 
   0   3   1     8053.92     8578.49    210.38 o 
   1   3   1     3127.88     2998.11     98.01 o 
   2   3   1     2157.76     2332.67     51.89 o 
   3   3   1      586.71      556.42     20.36 o 
   4   3   1      117.20      155.01     10.18 o 
   5   3   1     7705.76     7971.38    130.50 o 
   6   3   1      515.47      507.65     16.29 o 
   7   3   1       81.86       43.63     17.30 o 
   8   3   1        0.54        6.78      7.30 o 
   9   3   1     4116.95     3948.13     59.33 o 
  10   3   1      348.98      377.31     15.24 o 
  11   3   1       99.25      108.23     13.20 o 
  12   3   1       25.35       19.23     12.78 o 
  13   3   1     2160.49     2058.65     41.35 o 
  14   3   1      265.75      269.43     15.92 o 
  15   3   1      399.12      395.85     17.74 o 
  16   3   1        0.10        9.34     18.45 o 
  17   3   1      898.74      939.36     28.13 o 
  18   3   1       16.41       24.28     16.01 o 
  19   3   1        2.15      -13.39     18.76 o 
  20   3   1        0.33        1.89     19.60 o 
   1   4   1     3613.87     3556.30    130.58 o 
   2   4   1      394.52      427.15     24.86 o 
   3   4   1     4615.28     4529.07     89.32 o 
   4   4   1     3151.65     3288.60     55.86 o 
   5   4   1     7880.30     8260.19    153.12 o 
   6   4   1     1788.06     1948.16     40.62 o 
   7   4   1     1987.56     1943.80     30.90 o 
   8   4   1      147.52      169.94     12.80 o 
   9   4   1     1484.13     1454.94     26.38 o 
  10   4   1      907.07      924.37     20.57 o 
  11   4   1     2339.77     2302.88     43.41 o 
  12   4   1        2.64       -5.85     12.68 o 
  13   4   1      258.04      241.05     16.74 o 
  14   4   1       73.47       66.73     15.68 o 
  15   4   1      620.66      616.90     24.22 o 
  16   4   1      181.97      191.02     15.37 o 
  17   4   1       12.22      -12.33     13.74 o 
  18   4   1       54.68       44.75     16.38 o 
  19   4   1      443.57      435.97     26.09 o 
  20   4   1        1.84       15.58     19.60 o 
   2   5   1      378.80      359.55     28.75 o 
   3   5   1     2829.25     2795.80     47.43 o 
   4   5   1     1916.05     2172.42     37.11 o 
   5   5   1     5147.62     5025.01     74.47 o 
   6   5   1      312.20      365.96     14.69 o 
   7   5   1     5371.53     5933.41     85.64 o 
   8   5   1     1316.45     1423.38     29.02 o 
   9   5   1     1699.22     1514.59     27.13 o 
  10   5   1       16.87        7.38      9.87 o 
  11   5   1      385.46      381.47     15.05 o 
  12   5   1       23.50        8.08     12.87 o 
  13   5   1      652.40      691.90     23.80 o 
  14   5   1      570.69      560.46     21.94 o 
  15   5   1       48.54       48.35     14.61 o 
  16   5   1      110.01       84.97     13.88 o 
  17   5   1      241.42      303.87     19.44 o 
  18   5   1       66.94       69.05     14.99 o 
  19   5   1        0.38      -16.02     19.20 o 
  20   5   1        8.84        7.20     20.06 o 
   1   6   1     4898.28     5064.13     81.11 o 
   2   6   1      181.43      185.42      7.97 o 
   3   6   1     3074.08     2914.65     40.98 o 
   4   6   1     5295.61     5637.16     76.38 o 
   5   6   1     2547.64     2843.78     45.13 o 
   6   6   1     1808.79     1922.55     32.64 o 
   7   6   1     3116.73     3141.73     47.59 o 
   8   6   1      582.10      583.89     21.62 o 
   9   6   1      425.26      426.15     14.31 o 
  10   6   1      216.03      225.06     12.47 o 
  11   6   1     2309.42     2261.18     38.73 o 
  12   6   1        0.89       -5.35     15.20 o 
  13   6   1      384.48      375.11     18.59 o 
  14   6   1       42.75       34.54     14.52 o 
  15   6   1      312.66      326.24     18.12 o 
  16   6   1       19.31        1.06     13.08 o 
  17   6   1        8.36        2.98     13.64 o 
  18   6   1        1.45      -10.42     16.51 o 
  19   6   1      209.23      219.89     22.88 o 
  20   6   1        0.66       -1.12     30.47 o 
   0   7   1     1930.46     2132.72     54.95 o 
   1   7   1     2573.28     2531.87     37.96 o 
   2   7   1      195.06      220.22      9.76 o 
   3   7   1     2687.02     2541.34     40.99 o 
   4   7   1       75.95       94.16      8.00 o 
   5   7   1     7460.88     7558.50    110.90 o 
   6   7   1      118.23      137.59      7.87 o 
   7   7   1     2614.80     2585.66     34.91 o 
   8   7   1       93.75      114.70      7.56 o 
   9   7   1     2319.06     2284.94     34.34 o 
  10   7   1       17.81       17.96     10.53 o 
  11   7   1      110.17       89.70     12.28 o 
  12   7   1        0.76       -6.55     12.18 o 
  13   7   1     1258.68     1332.52     31.80 o 
  14   7   1        0.70       -2.75     13.73 o 
  15   7   1       63.48       67.47     14.45 o 
  16   7   1       33.36       41.84     13.40 o 
  17   7   1      706.83      693.80     34.18 o 
  18   7   1        1.57       15.00     20.14 o 
  19   7   1       21.34       11.17     27.16 o 
  20   7   1        8.25       54.44     27.31 o 
   1   8   1     5416.12     5440.82     91.52 o 
   3   8   1     1636.52     1495.91     24.13 o 
   4   8   1      342.23      332.34     10.70 o 
   5   8   1     1100.16     1131.46     20.30 o 
   6   8   1      300.73      311.69     10.91 o 
   7   8   1     1963.32     2108.87     32.96 o 
   8   8   1       21.31       32.19      7.15 o 
   9   8   1      417.57      390.53     12.42 o 
  10   8   1        8.12        4.33     11.00 o 
  11   8   1     1737.60     1696.18     31.77 o 
  12   8   1        5.93        1.39     12.55 o 
  13   8   1      217.60      207.28     16.24 o 
  14   8   1        4.01       13.54     13.66 o 
  15   8   1      484.99      483.95     20.88 o 
  16   8   1       24.78       31.41     14.88 o 
  17   8   1        1.06       17.89     17.55 o 
  18   8   1       10.34       10.03     20.28 o 
  19   8   1      227.24      207.16     23.19 o 
   0   9   1      789.50      836.52     23.07 o 
   1   9   1     1734.03     1738.16     26.92 o 
   2   9   1     1832.05     1991.11     28.21 o 
   3   9   1      568.35      523.30     13.25 o 
   4   9   1      773.70      813.73     17.08 o 
   5   9   1     2424.33     2353.90     35.88 o 
   6   9   1     1127.20     1140.33     18.79 o 
   7   9   1      504.13      502.86     14.39 o 
   8   9   1      464.10      446.86     14.21 o 
   9   9   1      810.86      780.68     19.18 o 
  10   9   1       14.69       13.58     11.53 o 
  11   9   1       84.74       81.93     12.52 o 
  12   9   1      186.12      171.68     14.43 o 
  13   9   1      524.52      576.24     19.89 o 
  14   9   1        4.10       -3.89     15.07 o 
  15   9   1        4.81       -0.03     14.09 o 
  16   9   1        3.45       -8.89     18.50 o 
  17   9   1      526.70      531.28     27.74 o 
  18   9   1       33.23       40.94     28.42 o 
  19   9   1       18.53       23.09     20.77 o 
   1  10   1      888.61      814.66     16.99 o 
   2  10   1      758.40      770.20     15.45 o 
   3  10   1     1388.39     1244.15     21.56 o 
   4  10   1      477.86      493.51     14.82 o 
   5  10   1        5.04        9.96      8.84 o 
   6  10   1      452.24      465.87     12.27 o 
   7  10   1     2864.32     2875.52     42.29 o 
   8  10   1        4.73       -1.62      8.24 o 
   9  10   1      263.24      276.51     13.31 o 
  10  10   1       38.02       17.69     11.36 o 
  11  10   1     1225.12     1272.73     27.92 o 
  12  10   1       17.89       18.74     12.56 o 
  13  10   1      100.73       94.20     14.50 o 
  14  10   1       16.31       21.11     13.92 o 
  15  10   1      596.48      676.81     30.14 o 
  16  10   1       36.13       26.68     35.84 o 
  17  10   1       39.22       56.14     20.75 o 
  18  10   1        0.09      -35.23     23.49 o 
  19  10   1      238.71      261.09     25.20 o 
   0  11   1      904.32      915.14     26.46 o 
   1  11   1      907.69      924.24     17.89 o 
   2  11   1      525.92      511.76     13.80 o 
   3  11   1     1538.41     1475.22     23.68 o 
   4  11   1       54.88       37.78      9.52 o 
   5  11   1     1327.38     1335.76     34.67 o 
   6  11   1       62.84       67.35     10.28 o 
   7  11   1      816.66      797.30     17.00 o 
   8  11   1      338.49      361.89     14.16 o 
   9  11   1     1688.04     1705.92     30.38 o 
  10  11   1        0.26       -5.93     11.64 o 
  11  11   1      323.92      322.76     15.21 o 
  12  11   1       44.72       31.45     12.25 o 
  13  11   1      411.80      435.24     21.15 o 
  14  11   1        1.34       12.12     17.73 o 
  15  11   1        4.18       -5.45     18.47 o 
  16  11   1       71.86       54.79     25.90 o 
  17  11   1      284.28      330.83     25.38 o 
  18  11   1       22.51       50.36     21.05 o 
   1  12   1     1738.80     1727.62     27.10 o 
   2  12   1        2.24        4.74      9.01 o 
   3  12   1      772.57      750.69     16.95 o 
   4  12   1      196.42      212.28     11.73 o 
   5  12   1     1666.55     1676.01     28.54 o 
   6  12   1      266.95      272.90     14.36 o 
   7  12   1     1085.58     1130.89     21.03 o 
   8  12   1        4.17        7.39     14.30 o 
   9  12   1     1347.07     1314.42     26.47 o 
  10  12   1      168.51      165.88     13.58 o 
  11  12   1      119.20      145.39     15.51 o 
  12  12   1       49.96       38.99     14.71 o 
  13  12   1        4.58        5.88     14.63 o 
  14  12   1       22.26       16.29     15.84 o 
  15  12   1      133.34      185.25     24.79 o 
  16  12   1       11.01       17.21     24.80 o 
  17  12   1        0.10        4.05     20.77 o 
  18  12   1       10.02        2.40     19.93 o 
   0  13   1        5.36       17.52     13.53 o 
   1  13   1     1765.68     1816.87     28.96 o 
   2  13   1        0.05        7.68     10.24 o 
   3  13   1     1646.57     1686.43     27.79 o 
   4  13   1       87.83       77.75     13.70 o 
   5  13   1      635.77      632.03     17.98 o 
   6  13   1      162.47      157.70     10.33 o 
   7  13   1      134.19      152.47     11.84 o 
   8  13   1       14.39        6.68     16.19 o 
   9  13   1      820.01      818.13     34.28 o 
  10  13   1        6.19       14.48     14.02 o 
  11  13   1      241.82      240.26     17.37 o 
  12  13   1       76.08       70.69     15.20 o 
  13  13   1       67.61       80.77     16.03 o 
  14  13   1        0.10       26.19     18.87 o 
  15  13   1       14.40        9.02     22.48 o 
  16  13   1       37.63       53.86     29.61 o 
  17  13   1       49.47       95.82     23.64 o 
   1  14   1      961.75      995.27     20.20 o 
   2  14   1       26.31       26.58     11.15 o 
   3  14   1     1616.98     1589.08     27.34 o 
   4  14   1      126.39      111.21     11.73 o 
   5  14   1        4.14        5.29     11.09 o 
   6  14   1      441.50      409.26     15.23 o 
   7  14   1     1305.52     1359.11     31.07 o 
   8  14   1        0.58      -21.22     14.14 o 
   9  14   1       33.36       42.36     14.85 o 
  10  14   1       36.34       38.50     14.69 o 
  11  14   1      287.67      277.25     17.76 o 
  12  14   1       21.28       15.41     15.29 o 
  13  14   1        0.63        6.58     15.56 o 
  14  14   1      196.05      235.62     21.89 o 
  15  14   1      554.99      543.10     30.93 o 
  16  14   1      127.67       86.07     24.72 o 
   0  15   1        3.17        8.28     16.00 o 
   1  15   1      673.62      706.81     18.49 o 
   2  15   1      199.55      206.44     13.23 o 
   3  15   1      232.66      274.04     13.96 o 
   4  15   1        7.56       -7.42     11.76 o 
   5  15   1      308.96      332.34     14.89 o 
   6  15   1      783.33      795.31     20.04 o 
   7  15   1      103.75       89.29     15.39 o 
   8  15   1      411.29      353.16     18.47 o 
   9  15   1     1148.62     1159.85     42.39 o 
  10  15   1        2.14       -2.36     14.21 o 
  11  15   1       26.17       24.74     15.47 o 
  12  15   1       66.77       71.56     21.77 o 
  13  15   1      504.31      484.39     24.69 o 
  14  15   1        0.14      -17.56     20.16 o 
  15  15   1       14.83       -5.90     23.10 o 
  16  15   1      144.90      109.15     25.76 o 
   1  16   1      493.21      492.75     16.33 o 
   2  16   1        1.03       -2.64     14.33 o 
   3  16   1      135.64      144.86     13.48 o 
   4  16   1      405.12      404.01     15.93 o 
   5  16   1      216.32      232.46     14.22 o 
   6  16   1       13.35      -16.56     12.39 o 
   7  16   1      276.72      280.23     17.96 o 
   8  16   1        0.08       -7.32     14.82 o 
   9  16   1      173.00      168.30     16.61 o 
  10  16   1       97.39       77.29     16.34 o 
  11  16   1      154.39      150.28     17.46 o 
  12  16   1       99.61      130.42     20.62 o 
  13  16   1       12.33       15.13     19.50 o 
  14  16   1      184.03      167.48     29.25 o 
  15  16   1      189.92      146.33     26.17 o 
   0  17   1        9.81       32.40     17.08 o 
   1  17   1      435.53      429.70     15.68 o 
   2  17   1       23.19       15.13     11.93 o 
   3  17   1      684.50      635.61     18.39 o 
   4  17   1      131.24      139.97     13.04 o 
   5  17   1      144.64      163.61     15.95 o 
   6  17   1       51.76       30.57     13.36 o 
   7  17   1      252.52      258.11     17.92 o 
   8  17   1        2.54       18.89     15.15 o 
   9  17   1      237.68      256.10     20.19 o 
  10  17   1       98.12      110.02     17.09 o 
  11  17   1       83.99       85.06     17.16 o 
  12  17   1       14.54       36.77     19.37 o 
  13  17   1       30.19       28.50     19.59 o 
  14  17   1       15.02        2.48     20.20 o 
   1  18   1      441.86      411.33     15.83 o 
   2  18   1       38.82       33.77     12.10 o 
   3  18   1      291.59      310.60     14.63 o 
   4  18   1       25.87       38.27     12.02 o 
   5  18   1       86.31       81.77     13.52 o 
   6  18   1       32.88       22.91     13.61 o 
   7  18   1      332.43      327.61     21.15 o 
   8  18   1       27.56       18.31     15.97 o 
   9  18   1      103.32      124.99     17.75 o 
  10  18   1       18.45       21.54     18.71 o 
  11  18   1       68.39       57.76     19.51 o 
  12  18   1        6.09      -22.93     19.38 o 
  13  18   1       24.04       -8.74     20.07 o 
   0  19   1       16.00       -0.30     17.27 o 
   1  19   1      140.84      146.01     13.41 o 
   2  19   1       58.85       75.43     12.67 o 
   3  19   1       18.49       21.30     12.34 o 
   4  19   1      107.17      120.05     14.36 o 
   5  19   1      213.38      232.68     17.82 o 
   6  19   1      108.78      113.75     14.89 o 
   7  19   1       32.56       29.05     16.25 o 
   8  19   1       25.81       50.97     16.79 o 
   9  19   1       70.91       63.61     17.15 o 
  10  19   1       13.33       11.75     18.94 o 
  11  19   1       33.24       17.56     27.54 o 
  12  19   1        1.33        3.38     20.02 o 
   1  20   1       98.17      115.33     16.12 o 
   2  20   1       46.80       28.75     12.85 o 
   3  20   1       32.92       45.15     13.11 o 
   4  20   1       28.67       31.41     13.73 o 
   5  20   1        6.03       -6.47     13.38 o 
   6  20   1      122.63      131.06     15.09 o 
   7  20   1       85.87       69.46     16.82 o 
   8  20   1        2.73       15.08     16.26 o 
   9  20   1       28.73       17.21     17.28 o 
  10  20   1        0.98        9.28     19.57 o 
   0  21   1       11.66      -23.24     18.68 o 
   1  21   1       79.38      100.93     14.04 o 
   2  21   1        2.54      -10.80     12.90 o 
   3  21   1       37.90       43.82     14.33 o 
   4  21   1        4.64        2.82     14.05 o 
   5  21   1      144.72      165.98     16.67 o 
   6  21   1       20.84       13.68     14.51 o 
   7  21   1       94.48       79.44     17.09 o 
   8  21   1        7.95        0.05     16.61 o 
   9  21   1       51.29       55.39     19.49 o 
   1  22   1       86.38       45.90     14.33 o 
   2  22   1        0.28        0.93     14.42 o 
   3  22   1       42.62       22.39     14.50 o 
   4  22   1        2.81       25.21     14.37 o 
   5  22   1       15.93       10.16     14.51 o 
   6  22   1        9.33      -16.48     17.62 o 
   0  23   1        5.69      -13.30     19.23 o 
   1  23   1       20.47       -2.51     13.89 o 
   2  23   1        1.93       -4.17     14.45 o 
   3  23   1        5.41        2.69     14.95 o 
   0   0   2      190.84      230.91     23.64 o 
   1   0   2       35.19        8.95     13.00 o 
   2   0   2      133.20      123.97     13.33 o 
   3   0   2        7.84       10.75     11.24 o 
   4   0   2     3482.97     3317.83     88.19 o 
   5   0   2      142.95      155.11     15.04 o 
   6   0   2      186.82      234.36     21.67 o 
   7   0   2      129.20      135.98     11.46 o 
   8   0   2     9124.55     9337.74    182.06 o 
   9   0   2      647.97      716.08     25.23 o 
  10   0   2     2003.36     2190.82    169.84 o 
  11   0   2      237.48      205.35     36.53 o 
  12   0   2      906.21      828.17    105.09 o 
  13   0   2       63.94       44.53     36.97 o 
  14   0   2      521.86      544.68     55.22 o 
  15   0   2      979.83      940.00     67.84 o 
  16   0   2       50.10       24.91     27.26 o 
  17   0   2       31.09       48.48     33.77 o 
  18   0   2      226.22      252.71     41.86 o 
  19   0   2       11.22      -20.40     36.98 o 
  20   0   2       71.79      160.34     42.51 o 
   1   1   2     1285.87     1311.69     40.10 o 
   2   1   2     1377.48     1216.60     30.74 o 
   3   1   2      127.41      137.90     10.39 o 
   4   1   2        1.80       -9.64      8.89 o 
   5   1   2     1858.01     1913.37     44.17 o 
   6   1   2     8308.94     8255.97    304.35 o 
   7   1   2      388.41      422.64     12.76 o 
   8   1   2      915.93      894.30     18.72 o 
   9   1   2      281.69      325.54     16.14 o 
  10   1   2     2117.38     2102.15     43.87 o 
  11   1   2      839.30      840.68     30.22 o 
  12   1   2      110.34      127.24     19.46 o 
  13   1   2      354.51      319.03     24.67 o 
  14   1   2      301.28      283.34     32.63 o 
  15   1   2       51.68       39.99     27.07 o 
  16   1   2      265.10      257.70     36.53 o 
  17   1   2        8.56       15.46     20.47 o 
  18   1   2      493.45      473.57     33.58 o 
  19   1   2       98.43       73.34     27.13 o 
  20   1   2      117.01      109.85     29.43 o 
   0   2   2       81.80       35.82     36.83 o 
   1   2   2      785.11      352.74     29.63 o 
   2   2   2       17.68       23.21      9.18 o 
   3   2   2     1479.87     1497.00     37.04 o 
   4   2   2     2643.35     2405.88     54.36 o 
   5   2   2      915.27      364.52     28.72 o 
   6   2   2     2135.49     2214.77     41.79 o 
   7   2   2     2621.47     2604.16     46.11 o 
   8   2   2     5335.64     4932.86    133.62 o 
   9   2   2     1441.03     1431.01     28.72 o 
  10   2   2      831.16      802.23     21.31 o 
  11   2   2       29.62       38.26     15.09 o 
  12   2   2     1697.34     1671.80     48.62 o 
  13   2   2     1120.02     1149.40     40.46 o 
  14   2   2      114.06      110.52     24.48 o 
  15   2   2       25.21       45.09     22.98 o 
  16   2   2      942.50      862.52     49.68 o 
  17   2   2       94.47      138.14     28.46 o 
  18   2   2      280.10      343.17     26.89 o 
  19   2   2       34.23       26.58     25.99 o 
  20   2   2      290.41      263.32     32.30 o 
   1   3   2      300.68      331.26     16.03 o 
   2   3   2     2343.74     2014.16    130.12 o 
   3   3   2      170.93      162.50     18.44 o 
   4   3   2      433.05      417.23     49.68 o 
   5   3   2     1339.38     1342.14     29.67 o 
   6   3   2     3232.07     3054.97     56.83 o 
   7   3   2      581.87      543.78     18.67 o 
   8   3   2     1633.12     1672.61     40.68 o 
   9   3   2        0.43       -2.64     12.27 o 
  10   3   2     1935.36     1965.28     43.05 o 
  11   3   2      998.52      996.05     44.54 o 
  12   3   2      713.21      672.03     29.69 o 
  13   3   2        0.27      -11.28     22.27 o 
  14   3   2      879.44      817.01     31.95 o 
  15   3   2        1.15       -7.95     18.01 o 
  16   3   2      283.90      275.12     29.52 o 
  17   3   2       70.74       32.45     25.94 o 
  18   3   2      395.59      391.15     27.47 o 
  19   3   2       22.95        7.81     22.50 o 
  20   3   2       63.71      103.29     30.01 o 
   0   4   2    14493.07    14194.26    356.57 o 
   1   4   2      728.94      751.80     23.80 o 
   2   4   2     1207.30     1221.22     27.98 o 
   3   4   2      635.19      666.54     21.71 o 
   4   4   2     8473.03     8285.07    168.08 o 
   5   4   2     2161.38     2207.93     53.21 o 
   6   4   2        1.39        4.84     13.21 o 
   7   4   2       16.21       14.12     12.77 o 
   8   4   2     1609.63     1629.05     40.31 o 
   9   4   2      135.08       87.07     37.41 o 
  10   4   2      991.79      912.64     31.82 o 
  11   4   2      130.46      130.33     23.17 o 
  12   4   2      366.90      361.43     24.31 o 
  13   4   2       13.46       35.75     16.69 o 
  14   4   2      366.21      395.86     26.88 o 
  15   4   2        3.01       -5.87     21.26 o 
  16   4   2      407.71      416.81     33.02 o 
  17   4   2        9.29       15.56     24.82 o 
  18   4   2       93.91      130.19     29.48 o 
  19   4   2       37.82       19.24     22.44 o 
   1   5   2        1.78        5.70      8.81 o 
   2   5   2    13146.67    13364.72    268.97 o 
   3   5   2     5775.33     6220.54    159.15 o 
   4   5   2       13.66        4.44     13.00 o 
   5   5   2      109.39      162.68     29.25 o 
   6   5   2     5122.61     5118.88     90.70 o 
   7   5   2     1743.79     1675.71     40.53 o 
   8   5   2     1384.40     1346.46     36.21 o 
   9   5   2       15.74       27.75     15.17 o 
  10   5   2     2185.72     2193.78     53.32 o 
  11   5   2      182.92      183.75     26.10 o 
  12   5   2      352.10      357.68     30.06 o 
  13   5   2       29.66        5.14     16.21 o 
  14   5   2      548.22      552.00     28.08 o 
  15   5   2       79.30       91.05     23.58 o 
  16   5   2       10.31       -4.63     20.09 o 
  17   5   2        0.00        0.09     24.33 o 
  18   5   2       42.04       31.48     27.01 o 
  19   5   2      113.48      110.04     37.50 o 
   0   6   2    11169.58    10960.49    386.47 o 
   1   6   2      239.35      235.71     37.77 o 
   2   6   2       23.66       35.55     20.50 o 
   3   6   2      777.93      778.17     40.09 o 
   4   6   2     8462.01     8567.66    216.91 o 
   5   6   2      442.55      462.55     28.42 o 
   6   6   2      157.66      132.03     12.78 o 
   7   6   2       30.54       21.53     12.57 o 
   8   6   2     1540.61     1442.50     43.47 o 
   9   6   2      380.72      345.94     27.22 o 
  10   6   2      773.45      723.06     24.04 o 
  11   6   2        4.35       10.06     15.00 o 
  12   6   2      330.20      368.18     20.88 o 
  13   6   2       57.60       46.94     16.95 o 
  14   6   2      212.51      211.25     19.55 o 
  15   6   2       14.02        7.79     22.44 o 
  16   6   2      542.63      579.27     30.87 o 
  17   6   2       67.74       34.53     22.15 o 
  18   6   2        9.98      -34.22     53.43 o 
  19   6   2       29.68       61.98     33.91 o 
   1   7   2      113.97      101.87     14.95 o 
   2   7   2     5203.31     4921.34    184.19 o 
   3   7   2      249.46      249.55     22.45 o 
   4   7   2       25.83       12.32     17.37 o 
   5   7   2       92.28      100.05     12.34 o 
   6   7   2     1488.98     1296.91     34.30 o 
   7   7   2       44.14       37.52     13.83 o 
   8   7   2      770.14      695.33     27.29 o 
   9   7   2        5.15       -0.72     13.32 o 
  10   7   2     1194.66     1218.41     31.36 o 
  11   7   2        1.07      -23.45     15.64 o 
  12   7   2      152.51      148.22     18.21 o 
  13   7   2       25.52       32.18     16.64 o 
  14   7   2      484.78      527.04     36.43 o 
  15   7   2       36.87       25.77     20.44 o 
  16   7   2        0.96        3.10     21.25 o 
  17   7   2       22.19       27.93     22.24 o 
  18   7   2       76.58       49.60     26.22 o 
  19   7   2        2.24       41.70     27.80 o 
   0   8   2     3364.54     3261.82    129.04 o 
   1   8   2      156.11      157.80     30.27 o 
   2   8   2       17.91       21.31     17.44 o 
   3   8   2      596.70      633.87     32.32 o 
   4   8   2     4455.85     4363.53     89.95 o 
   5   8   2      147.87      120.03     13.69 o 
   6   8   2      140.62      129.81     11.92 o 
   7   8   2       12.82       14.52     12.14 o 
   8   8   2     1620.22     1645.15     36.01 o 
   9   8   2      488.69      474.49     20.43 o 
  10   8   2      237.34      233.99     30.06 o 
  11   8   2        0.75      -15.32     18.92 o 
  12   8   2      335.39      347.89     21.47 o 
  13   8   2        4.22        1.05     16.39 o 
  14   8   2       98.17      108.17     18.48 o 
  15   8   2       22.03       14.82     17.55 o 
  16   8   2      269.01      233.61     34.29 o 
  17   8   2        9.19       42.86     22.96 o 
  18   8   2       33.53       50.86     23.41 o 
   1   9   2      402.36      437.93     28.17 o 
   2   9   2     5885.03     5973.84    119.77 o 
   3   9   2      446.41      405.82     26.02 o 
   4   9   2       51.97       60.59     10.52 o 
   5   9   2      431.19      418.98     14.56 o 
   6   9   2     1354.68     1296.81     29.82 o 
   7   9   2      707.17      675.40     22.40 o 
   8   9   2      757.13      759.58     24.86 o 
   9   9   2      199.63      161.62     17.01 o 
  10   9   2      660.61      603.53     24.47 o 
  11   9   2      115.56      137.46     17.92 o 
  12   9   2      607.61      562.42     24.45 o 
  13   9   2       49.15       31.48     17.78 o 
  14   9   2      500.36      482.95     24.37 o 
  15   9   2      152.76      189.89     20.26 o 
  16   9   2       97.79       93.56     23.41 o 
  17   9   2        0.03      -30.28     20.19 o 
  18   9   2      141.49      141.89     24.99 o 
   0  10   2     1559.11     1580.76     56.05 o 
   1  10   2        5.18       10.87      9.96 o 
   2  10   2       88.64      102.82     11.00 o 
   3  10   2       19.56       33.01     13.25 o 
   4  10   2     1781.69     1788.51     32.87 o 
   5  10   2      435.90      471.54     16.62 o 
   6  10   2      740.22      736.19     23.46 o 
   7  10   2       25.58       10.30     18.04 o 
   8  10   2      983.06      925.35     27.67 o 
   9  10   2      683.47      699.52     25.38 o 
  10  10   2      908.72      884.78     28.69 o 
  11  10   2       48.70       68.95     17.42 o 
  12  10   2      690.66      627.41     25.16 o 
  13  10   2       15.83       37.92     17.18 o 
  14  10   2      153.33      134.99     19.90 o 
  15  10   2       25.77       23.02     18.19 o 
  16  10   2      348.19      371.58     35.59 o 
  17  10   2       47.87        5.91     24.64 o 
  18  10   2       18.80       35.84     24.29 o 
   1  11   2      389.72      390.79     18.71 o 
   2  11   2     2857.55     2796.89     64.23 o 
   3  11   2      272.08      285.80     17.34 o 
   4  11   2       49.26       40.89     11.97 o 
   5  11   2       58.05       65.18     14.09 o 
   6  11   2      873.53      798.27     24.90 o 
   7  11   2      350.13      373.78     19.26 o 
   8  11   2       44.36       32.81     17.53 o 
   9  11   2       37.96       70.81     16.87 o 
  10  11   2      348.56      353.57     21.01 o 
  11  11   2        8.76        1.83     15.68 o 
  12  11   2      300.36      259.12     20.34 o 
  13  11   2        8.73       -5.10     20.97 o 
  14  11   2      317.72      315.71     23.02 o 
  15  11   2        7.61      -14.65     18.54 o 
  16  11   2       50.63       59.40     20.22 o 
  17  11   2        6.75       -2.13     22.18 o 
   0  12   2     2508.28     2522.33     88.28 o 
   1  12   2      540.50      542.79     23.09 o 
   2  12   2       31.38       23.09     16.66 o 
   3  12   2       32.69       20.97     11.01 o 
   4  12   2     2128.82     2137.21     39.31 o 
   5  12   2      712.72      649.80     23.77 o 
   6  12   2       89.38       86.66     16.12 o 
   7  12   2        0.90       -4.68     15.64 o 
   8  12   2     1006.29      992.61     29.78 o 
   9  12   2       97.83      112.16     17.45 o 
  10  12   2        4.71        9.74     16.13 o 
  11  12   2       30.12       25.26     19.57 o 
  12  12   2      421.32      423.90     23.60 o 
  13  12   2        0.64        7.19     17.63 o 
  14  12   2        2.85       -0.78     18.53 o 
  15  12   2        1.27        6.99     19.59 o 
  16  12   2       42.18       52.11     22.06 o 
  17  12   2      108.85      142.31     28.29 o 
   1  13   2      406.81      450.07     20.08 o 
   2  13   2      792.84      816.51     28.46 o 
   3  13   2       35.62       45.71     12.51 o 
   4  13   2       26.67       28.37     18.00 o 
   5  13   2        0.42        4.26     15.57 o 
   6  13   2     1611.51     1580.13     37.56 o 
   7  13   2      208.81      188.42     18.30 o 
   8  13   2      142.68      150.74     18.09 o 
   9  13   2      132.10      113.08     17.66 o 
  10  13   2      501.49      474.03     23.21 o 
  11  13   2      137.51      127.72     18.77 o 
  12  13   2        3.42       -0.53     22.57 o 
  13  13   2       15.19       14.13     18.47 o 
  14  13   2      117.20      107.03     20.12 o 
  15  13   2       62.37       48.35     20.46 o 
  16  13   2       28.78       50.42     21.57 o 
   0  14   2       15.24       29.84     22.94 o 
   1  14   2      127.10      148.63     17.51 o 
   2  14   2       24.61       38.54     15.49 o 
   3  14   2       91.77      107.79     14.97 o 
   4  14   2      125.81      131.45     21.19 o 
   5  14   2      154.08      153.84     18.10 o 
   6  14   2        6.26       -9.00     29.60 o 
   7  14   2      189.35      168.39     18.30 o 
   8  14   2      370.06      373.19     21.83 o 
   9  14   2       26.65       19.26     22.82 o 
  10  14   2        0.43        8.53     17.04 o 
  11  14   2        4.13      -11.75     17.81 o 
  12  14   2      328.64      310.50     22.97 o 
  13  14   2       55.11       82.17     19.84 o 
  14  14   2        4.55      -27.95     18.63 o 
  15  14   2       19.60       25.80     20.51 o 
   1  15   2      309.28      301.64     20.46 o 
   2  15   2      135.45      126.87     17.93 o 
   3  15   2      238.09      213.03     17.12 o 
   4  15   2      467.08      457.56     22.05 o 
   5  15   2        7.16       25.59     16.15 o 
   6  15   2      562.62      542.31     23.90 o 
   7  15   2       14.42       46.94     17.05 o 
   8  15   2        0.74        6.88     16.60 o 
   9  15   2        4.70       10.12     17.45 o 
  10  15   2      481.97      479.35     24.52 o 
  11  15   2       80.88      126.76     19.77 o 
  12  15   2        0.32      -17.45     18.56 o 
  13  15   2        4.35       24.98     19.40 o 
  14  15   2      138.96      133.83     23.46 o 
   0  16   2      252.03      256.63     55.23 o 
   1  16   2      342.74      362.30     19.27 o 
   2  16   2        4.53        6.92     14.64 o 
   3  16   2      134.29      173.91     18.67 o 
   4  16   2      436.86      428.27     22.21 o 
   5  16   2       46.04       39.84     16.74 o 
   6  16   2        1.79        4.11     16.82 o 
   7  16   2        2.33        4.47     16.82 o 
   8  16   2      506.47      476.64     27.75 o 
   9  16   2       10.25        1.19     17.23 o 
  10  16   2        1.95       21.36     18.33 o 
  11  16   2        1.84       -5.18     18.13 o 
  12  16   2      172.98      220.87     25.60 o 
  13  16   2       15.61       24.01     19.64 o 
  14  16   2       16.02       24.82     20.70 o 
   1  17   2      248.20      267.83     18.81 o 
   2  17   2      602.48      610.45     25.78 o 
   3  17   2       23.25       27.47     17.34 o 
   4  17   2       24.68       21.76     17.02 o 
   5  17   2       19.49       23.92     16.85 o 
   6  17   2      637.18      638.38     27.21 o 
   7  17   2       32.46        7.65     23.78 o 
   8  17   2        9.48       13.92     18.26 o 
   9  17   2       11.79       44.05     18.97 o 
  10  17   2      219.99      208.25     21.81 o 
  11  17   2        3.00       19.32     19.61 o 
  12  17   2        0.22      -17.84     19.33 o 
  13  17   2        2.57       -8.38     20.10 o 
   0  18   2      570.17      547.75     30.80 o 
   1  18   2        2.30       -2.28     15.39 o 
   2  18   2       20.01       -0.55     18.34 o 
   3  18   2        1.15      -11.45     17.57 o 
   4  18   2      383.40      401.12     23.20 o 
   5  18   2        1.94        1.52     20.25 o 
   6  18   2       13.30        8.73     17.85 o 
   7  18   2        5.01      -10.65     18.32 o 
   8  18   2      170.81      160.00     20.55 o 
   9  18   2       47.14       75.39     23.70 o 
  10  18   2       12.98       -2.42     19.46 o 
  11  18   2       11.65       -0.15     22.07 o 
   1  19   2       18.35       -3.92     16.97 o 
   2  19   2      475.48      463.04     23.44 o 
   3  19   2       27.65       31.05     18.95 o 
   4  19   2        3.05       33.32     19.20 o 
   5  19   2       13.25      -14.38     18.48 o 
   6  19   2       80.44       72.89     20.40 o 
   7  19   2       97.77       53.55     24.73 o 
   8  19   2       66.59       57.96     21.01 o 
   9  19   2       35.23       13.08     20.04 o 
  10  19   2       81.53       90.00     21.55 o 
   0  20   2      270.94      204.77     26.52 o 
   1  20   2       51.91       31.30     19.77 o 
   2  20   2       16.91       21.34     18.19 o 
   3  20   2        7.47      -28.93     24.41 o 
   4  20   2      183.82      199.38     22.00 o 
   5  20   2       48.91       59.89     22.15 o 
   6  20   2       29.29       -3.53     19.98 o 
   7  20   2        0.95        3.35     20.27 o 
   8  20   2       81.09       70.24     21.19 o 
   1  21   2        0.10       -6.79     18.78 o 
   2  21   2      242.12      214.92     20.62 o 
   3  21   2       24.40       19.43     19.36 o 
   4  21   2        2.49      -26.14     23.46 o 
   5  21   2        0.33        4.49     20.45 o 
   6  21   2       10.79        9.34     22.98 o 
   0  22   2       71.06       80.73     31.34 o 
   1  22   2        6.99        4.45     21.11 o 
   2  22   2        8.03      -22.31     18.66 o 
   3  22   2        1.33      -13.11     19.23 o 
   1   0   3     1315.46     1292.25     44.26 o 
   2   0   3     1091.88      972.65     37.59 o 
   3   0   3     2054.24     2040.33     61.86 o 
   4   0   3      393.23      342.31     24.55 o 
   5   0   3      738.82      661.29     38.97 o 
   6   0   3     2766.14     2797.30     80.01 o 
   7   0   3      285.14      249.03     19.91 o 
  10   0   3     1855.97     1961.19    100.32 o 
  11   0   3      495.92      435.58     31.80 o 
  12   0   3        9.53      -50.89     35.40 o 
  13   0   3      289.69      243.92     43.74 o 
  14   0   3       92.20       62.87     41.57 o 
  15   0   3       15.11       34.29     41.79 o 
  16   0   3      199.07      250.72     51.81 o 
  17   0   3        0.29      -10.18     43.91 o 
  18   0   3        8.27      -66.29     44.20 o 
   0   1   3     1420.89     1496.36     49.23 o 
   1   1   3     1502.31     1639.33     37.31 o 
   2   1   3       61.61       86.33     12.33 o 
   3   1   3       68.05       47.45     11.74 o 
   4   1   3     2428.19     2295.26     47.85 o 
   5   1   3     1504.34     1500.85     42.50 o 
   6   1   3     1044.12     1040.39     34.97 o 
   7   1   3     1327.04     1163.35    122.61 o 
   8   1   3     2372.18     2284.74     64.36 o 
   9   1   3      793.05      411.82     97.30 o 
  10   1   3       21.56       30.27     18.16 o 
  11   1   3     1839.88     1704.04     40.06 o 
  12   1   3       68.87       29.03     20.07 o 
  13   1   3      294.06      347.00     35.94 o 
  14   1   3      409.47      439.50     63.51 o 
  15   1   3       12.90      -19.20     28.51 o 
  16   1   3       38.06       19.09     30.55 o 
  17   1   3      213.79      231.70     38.44 o 
  18   1   3       67.48       69.30     28.99 o 
   1   2   3      453.00      428.28     18.53 o 
   2   2   3     2075.38     1880.29     40.94 o 
   3   2   3      752.55      689.07     23.37 o 
   4   2   3      688.59      626.33     26.52 o 
   5   2   3      504.54      499.32     20.75 o 
   6   2   3      643.44      685.93     29.07 o 
   7   2   3     2517.05     2462.97     58.16 o 
   8   2   3     1039.08     1070.03     68.38 o 
   9   2   3     1232.93     1159.82     38.13 o 
  10   2   3      497.12      500.01     22.56 o 
  11   2   3     2146.99     2115.58     57.64 o 
  12   2   3        5.44       -3.08     19.53 o 
  13   2   3        9.78       30.63     21.08 o 
  14   2   3        4.83       13.52     28.88 o 
  15   2   3     1300.76     1206.82     59.49 o 
  16   2   3       64.95       56.83     31.42 o 
  17   2   3        0.33      -26.40     40.41 o 
  18   2   3       75.51       88.20     56.33 o 
   0   3   3     1428.24     1459.16     48.95 o 
   1   3   3     1445.66     1434.12     34.58 o 
   2   3   3       13.78       12.53     11.24 o 
   3   3   3      404.87      380.38     21.83 o 
   4   3   3      475.34      384.70     24.35 o 
   5   3   3      596.55      544.74     20.94 o 
   6   3   3      554.94      606.85     24.20 o 
   7   3   3      165.47      175.24     23.12 o 
   8   3   3      577.32      542.94     33.94 o 
   9   3   3     1625.55     1672.40     48.93 o 
  10   3   3        4.49        4.66     29.00 o 
  11   3   3       32.97       15.36     23.65 o 
  12   3   3       22.09       39.24     19.80 o 
  13   3   3     1486.20     1507.76     46.86 o 
  14   3   3       27.98       34.67     22.54 o 
  15   3   3       24.22        2.45     38.93 o 
  16   3   3      191.59      137.08     44.29 o 
  17   3   3      248.31      265.97     40.04 o 
  18   3   3       16.46       24.24     27.63 o 
   1   4   3     3216.04     3299.49     65.07 o 
   2   4   3      813.61      814.27     25.11 o 
   3   4   3     2412.58     2398.52     59.64 o 
   4   4   3      468.07      509.21     20.73 o 
   5   4   3      169.09      180.65     15.74 o 
   6   4   3      239.15      241.86     16.46 o 
   7   4   3     1158.45     1085.61     45.50 o 
   8   4   3        4.95       16.05     27.70 o 
   9   4   3       22.43       11.15     19.13 o 
  10   4   3      226.45      224.00     23.21 o 
  11   4   3      675.69      628.28     32.24 o 
  12   4   3       62.41       64.70     16.46 o 
  13   4   3       19.58       41.97     20.59 o 
  14   4   3      136.02      103.13     38.51 o 
  15   4   3      284.41      261.11     49.15 o 
  16   4   3       69.81       42.54     40.83 o 
  17   4   3       27.47       37.63     27.04 o 
  18   4   3      113.42      111.20     35.92 o 
   0   5   3      388.45      479.51     29.76 o 
   1   5   3     7020.30     7239.64    131.14 o 
   2   5   3      608.73      587.36     21.84 o 
   3   5   3     2958.34     2985.00     71.06 o 
   4   5   3       95.32       77.97     12.91 o 
   5   5   3     1480.86     1424.97     39.04 o 
   6   5   3        0.37       -6.30     10.17 o 
   7   5   3      403.75      451.89     32.88 o 
   8   5   3      737.69      718.78     33.53 o 
   9   5   3      475.47      487.95     31.21 o 
  10   5   3       85.21      112.91     22.21 o 
  11   5   3      152.07      201.14     30.73 o 
  12   5   3      416.98      429.51     25.18 o 
  13   5   3      621.76      617.36     29.57 o 
  14   5   3        7.56        6.72     24.94 o 
  15   5   3        5.00      -10.36     41.21 o 
  16   5   3       90.33       73.84     42.84 o 
  17   5   3      175.24      193.70     47.46 o 
  18   5   3        5.85      -11.18     28.97 o 
   1   6   3     1895.47     1895.98     42.72 o 
   2   6   3      373.52      360.86     18.21 o 
   3   6   3     1356.71     1340.08     41.09 o 
   4   6   3      160.20      165.29     23.97 o 
   5   6   3      296.20      310.72     28.43 o 
   6   6   3      414.40      393.17     50.50 o 
   7   6   3     1081.04     1080.48     38.98 o 
   8   6   3        9.45       16.28     21.58 o 
   9   6   3      237.78      226.30     29.58 o 
  10   6   3       75.58       24.80     23.33 o 
  11   6   3      929.57      847.03     44.34 o 
  12   6   3      176.64      181.23     21.91 o 
  13   6   3      219.69      212.08     33.31 o 
  14   6   3      151.52      147.64     22.39 o 
  15   6   3      313.73      356.45     34.17 o 
  16   6   3       66.26       99.56     42.67 o 
  17   6   3       32.25       -1.40     26.97 o 
   0   7   3      797.55      859.87     55.23 o 
   1   7   3     1001.72      912.31     51.88 o 
   2   7   3      264.07      257.95     26.86 o 
   3   7   3      245.90      260.66     38.56 o 
   4   7   3      129.17       52.21     65.72 o 
   5   7   3      589.62      613.42     53.50 o 
   6   7   3        4.11       10.70     22.26 o 
   7   7   3      232.84      246.14     36.20 o 
   8   7   3      167.48      152.00     34.34 o 
   9   7   3      256.23      276.29     30.22 o 
  10   7   3      189.15      207.84     65.13 o 
  11   7   3      189.04      198.63     29.09 o 
  12   7   3      365.44      321.92     24.71 o 
  13   7   3      161.93      169.28     22.41 o 
  14   7   3        1.76      -26.30     19.93 o 
  15   7   3       16.09       12.24     25.93 o 
  16   7   3       60.04       56.34     29.23 o 
  17   7   3       39.08       56.82     28.28 o 
   1   8   3     1239.11     1193.21     49.76 o 
   2   8   3      335.92      284.52     88.10 o 
   4   8   3        2.80        2.90     11.59 o 
   5   8   3      402.73      380.66    106.52 o 
   6   8   3      538.36      562.76     37.31 o 
   7   8   3      504.69      532.27     36.57 o 
   8   8   3       13.02        7.23     34.46 o 
   9   8   3       90.29       81.57     23.77 o 
  10   8   3       94.60       92.83     24.62 o 
  11   8   3      289.67      276.12     22.77 o 
  12   8   3       71.92       26.97     19.75 o 
  13   8   3       59.89       75.36     22.16 o 
  14   8   3      165.97      121.41     33.45 o 
  15   8   3       86.40      109.35     23.66 o 
  16   8   3       33.36       37.87     22.00 o 
  17   8   3       12.76       55.17     37.85 o 
   0   9   3     1017.73     1126.16     69.77 o 
   1   9   3     1172.51     1184.91     49.96 o 
   2   9   3       84.94       49.26     48.97 o 
   3   9   3      316.05      303.24     42.55 o 
   4   9   3      300.73      276.84     28.07 o 
   5   9   3     1133.85     1064.58     49.17 o 
   6   9   3       25.28       15.02     27.31 o 
   7   9   3      184.70      182.84     29.19 o 
   8   9   3       15.15       27.17     24.65 o 
   9   9   3      993.07      890.76     44.11 o 
  10   9   3      138.66      124.16     27.20 o 
  11   9   3       69.37       83.40     20.11 o 
  12   9   3      236.04      266.69     24.50 o 
  13   9   3      766.46      712.50     33.60 o 
  14   9   3        5.93        2.75     21.06 o 
  15   9   3       15.57       44.84     22.62 o 
  16   9   3       68.80       74.54     23.27 o 
   1  10   3      737.21      714.75     39.46 o 
   2  10   3      175.89      156.66     23.81 o 
   3  10   3      548.33      551.40     37.20 o 
   4  10   3       21.70       52.78     29.47 o 
   5  10   3      330.41      371.42     34.25 o 
   6  10   3      232.69      286.91     31.16 o 
   7  10   3      363.98      349.74     33.04 o 
   8  10   3        9.73       -2.90     24.30 o 
   9  10   3        1.73        0.88     23.58 o 
  10  10   3       83.78      123.06     27.87 o 
  11  10   3      856.37      781.57     33.89 o 
  12  10   3       55.53       22.95     22.87 o 
  13  10   3        2.92       -9.57     20.43 o 
  14  10   3      142.82      177.07     25.35 o 
  15  10   3      359.22      304.81     28.63 o 
  16  10   3        0.29       27.09     19.64 o 
   0  11   3      223.95      229.75     43.94 o 
   1  11   3      988.92      956.36     46.15 o 
   2  11   3        0.20      -31.40     20.93 o 
   3  11   3      373.17      328.96     38.56 o 
   4  11   3      493.58      556.95     72.53 o 
   5  11   3      472.40      483.27     37.83 o 
   6  11   3       75.48       42.82     24.80 o 
   7  11   3       10.53       16.03     24.36 o 
   8  11   3       43.76       25.09     25.21 o 
   9  11   3      284.98      295.78     32.29 o 
  10  11   3      119.86      127.52     29.39 o 
  11  11   3        4.44      -19.58     19.90 o 
  12  11   3       92.58       67.26     22.07 o 
  13  11   3      336.11      303.22     26.74 o 
  14  11   3       49.42       10.65     22.29 o 
  15  11   3       51.82       81.51     21.04 o 
   1  12   3     1265.76     1161.39     50.07 o 
   2  12   3      319.09      333.57     34.87 o 
   3  12   3     1317.55     1264.07     80.90 o 
   4  12   3        0.08       -6.56     25.25 o 
   5  12   3      688.54      684.85     51.93 o 
   6  12   3      312.95      352.64     36.19 o 
   7  12   3      220.39      273.59     57.16 o 
   8  12   3       32.82       40.54     44.22 o 
   9  12   3       85.79       91.76     27.71 o 
  10  12   3      159.09      153.08     23.15 o 
  11  12   3       92.04      109.79     23.63 o 
  12  12   3       94.99       66.62     22.56 o 
  13  12   3       72.70       16.18     21.69 o 
  14  12   3       64.85       22.58     23.01 o 
  15  12   3       54.20       56.24     23.13 o 
   0  13   3       67.86       47.66     34.73 o 
   1  13   3      400.06      396.79     35.28 o 
   2  13   3      372.26      360.16     34.40 o 
   3  13   3      565.43      551.92     39.33 o 
   4  13   3      839.10      895.72     48.71 o 
   5  13   3      233.22      229.66     31.97 o 
   6  13   3       36.76       25.88     35.59 o 
   7  13   3      484.76      428.19     47.76 o 
   8  13   3      146.01      128.25     29.65 o 
   9  13   3      124.10      161.76     66.16 o 
  10  13   3       35.41        8.68     20.65 o 
  11  13   3      128.42       93.05     26.81 o 
  12  13   3       10.25        9.77     21.70 o 
  13  13   3      143.36      150.04     25.12 o 
  14  13   3       26.59       50.84     23.10 o 
   1  14   3      201.52      189.48     29.04 o 
   2  14   3      542.29      568.25     40.98 o 
   3  14   3        9.22      -19.50     24.90 o 
   4  14   3      239.85      206.73     32.37 o 
   5  14   3      114.51       93.91     29.56 o 
   6  14   3      152.62      131.56     30.58 o 
   7  14   3      225.90      169.39     31.64 o 
   8  14   3      137.04      140.58     30.49 o 
   9  14   3      201.17      191.89     24.77 o 
  10  14   3       21.28        1.73     21.24 o 
  11  14   3      202.96      208.16     25.39 o 
  12  14   3       26.70      -12.47     21.86 o 
  13  14   3       31.61       21.17     39.62 o 
   0  15   3        4.17       37.53     35.50 o 
   1  15   3        4.21       36.47     24.07 o 
   2  15   3      487.11      405.31     36.96 o 
   3  15   3        6.12       34.52     25.98 o 
   4  15   3      533.06      525.58     47.61 o 
   5  15   3      176.11      195.01     33.15 o 
   6  15   3      109.32      113.83     30.93 o 
   7  15   3       89.36      105.92     30.74 o 
   8  15   3      166.07      230.30     25.40 o 
   9  15   3      128.40      116.65     26.85 o 
  10  15   3        8.63      -31.92     21.61 o 
  11  15   3       37.85       28.68     37.13 o 
  12  15   3       11.88        4.09     30.56 o 
   1  16   3       21.45       52.29     26.67 o 
   2  16   3      124.05      148.98     32.14 o 
   3  16   3      507.45      493.99     40.93 o 
   4  16   3        9.95       23.66     28.20 o 
   5  16   3       77.98       59.79     51.87 o 
   6  16   3      170.89      216.16     33.70 o 
   7  16   3      261.62      249.19     26.07 o 
   8  16   3        3.58        8.21     21.73 o 
   9  16   3       80.55       57.66     23.65 o 
  10  16   3       69.81       56.01     23.26 o 
  11  16   3       33.22       43.15     24.37 o 
   0  17   3        2.22      -45.40     37.39 o 
   1  17   3      226.48      203.93     39.84 o 
   2  17   3       41.81       -0.43     26.28 o 
   3  17   3      162.68      163.48     31.49 o 
   4  17   3      123.59      121.44     32.47 o 
   5  17   3      218.93      263.64     87.54 o 
   6  17   3        1.67       12.83     22.33 o 
   7  17   3      133.32      149.55     25.95 o 
   8  17   3       61.10       73.30     24.39 o 
   9  17   3       29.94       36.13     30.27 o 
  10  17   3        8.14       24.22     23.69 o 
   1  18   3       80.98      121.06     55.19 o 
   2  18   3       28.68        8.36     62.70 o 
   3  18   3       65.06       69.47     29.86 o 
   4  18   3        9.09        7.23     29.69 o 
   5  18   3      158.92      149.84     24.89 o 
   6  18   3       28.14       20.13     22.39 o 
   7  18   3       47.46       20.56     23.18 o 
   8  18   3        0.13       -9.77     23.67 o 
   0  19   3       76.41      -26.20     41.52 o 
   1  19   3       55.53       83.45     32.54 o 
   2  19   3        0.01      -37.71     28.21 o 
   3  19   3       73.19       47.27     23.35 o 
   4  19   3       13.82        9.27     23.46 o 
   5  19   3      118.01      141.64     25.36 o 
   6  19   3        3.41       42.79     24.18 o 
   1  20   3      113.99      140.92     21.68 o 
   2  20   3        5.36       49.07     24.54 o 
   3  20   3       83.09       54.47     24.98 o 
   0   0   4     2260.58     2092.09     96.87 o 
   1   0   4     1928.84     1958.43     65.48 o 
   2   0   4       41.31       44.84     21.96 o 
   3   0   4       33.65       13.79     21.43 o 
   4   0   4     2994.46     3136.36     92.48 o 
   5   0   4     3768.60     3423.69     98.97 o 
   6   0   4      646.74      661.37     47.61 o 
   7   0   4      876.32      871.76     69.38 o 
   8   0   4      470.74      556.70     56.18 o 
   9   0   4      403.08      384.68     52.93 o 
  10   0   4      205.72      317.40     52.12 o 
  11   0   4       17.02       46.10     40.24 o 
  12   0   4      356.93      280.12     51.02 o 
  13   0   4      184.77      182.28     47.82 o 
  14   0   4       67.58       77.79     45.55 o 
  15   0   4      265.54      245.50     56.08 o 
   1   1   4      227.64      258.71     24.91 o 
   2   1   4     2503.82     2478.61     54.15 o 
   3   1   4     2046.62     2013.51     46.91 o 
   4   1   4        2.72        8.00     14.83 o 
   5   1   4        9.58      -14.51     14.76 o 
   6   1   4     1313.34     1381.40     37.13 o 
   7   1   4     1298.58     1283.62     42.87 o 
   8   1   4       60.70      105.79     57.93 o 
   9   1   4       68.39       56.15     28.74 o 
  10   1   4      457.97      569.47     42.32 o 
  11   1   4      467.11      523.80     42.11 o 
  12   1   4      188.17      226.19     34.41 o 
  13   1   4       15.19       14.37     28.91 o 
  14   1   4      244.39      254.79     39.34 o 
  15   1   4       10.63      -14.13     30.99 o 
   0   2   4     1940.18     1696.48     78.90 o 
   1   2   4      866.47      864.13     29.84 o 
   2   2   4      429.86      388.46     21.97 o 
   3   2   4        4.94        3.80     15.18 o 
   4   2   4     1702.32     1774.95     43.39 o 
   5   2   4      975.59      888.49     31.58 o 
   6   2   4      291.99      345.22     36.37 o 
   7   2   4      113.89      142.04     21.23 o 
   8   2   4       54.52       40.67     19.16 o 
   9   2   4       50.88       69.54     49.18 o 
  10   2   4      538.79      529.65     52.92 o 
  11   2   4        7.78       -3.54     27.06 o 
  12   2   4      479.69      478.26     42.21 o 
  13   2   4      160.72      195.83     35.81 o 
  14   2   4       37.82       45.34     31.33 o 
  15   2   4        9.38      -33.45     31.19 o 
   1   3   4      487.01      478.63     25.59 o 
   2   3   4      832.07      828.43     34.01 o 
   3   3   4      560.84      590.31     25.68 o 
   4   3   4      287.45      290.81     19.98 o 
   5   3   4      185.14      209.38     23.04 o 
   6   3   4      269.52      284.86     25.27 o 
   7   3   4       58.05       37.64     19.16 o 
   8   3   4      124.23      141.50     22.16 o 
   9   3   4       31.81       28.23     19.16 o 
  10   3   4      129.59      202.50     32.44 o 
  11   3   4      367.32      412.75     41.96 o 
  12   3   4      117.53      122.29     31.16 o 
  13   3   4       48.51       -8.93     46.81 o 
  14   3   4      425.49      427.66     48.91 o 
  15   3   4      175.09      142.70     37.31 o 
   0   4   4      208.85      194.16     35.64 o 
   1   4   4      500.84      523.72     24.83 o 
   2   4   4       31.20       19.55     15.35 o 
   3   4   4      243.93      262.88     19.49 o 
   4   4   4      914.12      911.79     31.13 o 
   5   4   4       35.78       45.83     20.01 o 
   6   4   4       51.17       26.13     19.56 o 
   7   4   4      122.46      143.41     38.17 o 
   8   4   4      553.19      606.25     32.19 o 
   9   4   4      227.19      231.91     24.77 o 
  10   4   4        1.16      -27.14     25.61 o 
  11   4   4      118.94      105.53     30.08 o 
  12   4   4      392.88      431.93     42.51 o 
  13   4   4      581.36      508.23     45.78 o 
  14   4   4        5.08      -22.59     39.44 o 
  15   4   4       54.92       74.76     47.77 o 
   1   5   4      352.90      352.82     21.43 o 
   2   5   4      802.09      819.45     29.97 o 
   3   5   4      180.58      192.27     24.09 o 
   4   5   4       64.79       41.43     20.54 o 
   5   5   4      350.76      371.04     27.65 o 
   6   5   4     1249.48     1191.10     42.93 o 
   7   5   4        3.63       13.10     18.37 o 
   8   5   4       73.73       60.01     20.65 o 
   9   5   4       43.46       39.54     20.67 o 
  10   5   4      493.48      551.14     32.83 o 
  11   5   4      147.23      168.78     34.65 o 
  12   5   4       29.46       51.33     32.82 o 
  13   5   4        3.62       11.00     43.19 o 
  14   5   4      161.76      160.61     49.30 o 
  15   5   4      188.82      224.40     53.50 o 
   0   6   4      268.82      273.58     28.04 o 
   1   6   4      506.82      529.05     24.98 o 
   2   6   4       30.44       27.61     15.83 o 
   3   6   4      193.00      177.60     22.71 o 
   4   6   4      745.89      765.94     42.57 o 
   5   6   4       58.01       60.85     20.48 o 
   6   6   4        4.67        0.64     19.43 o 
   7   6   4        0.73       10.03     20.37 o 
   8   6   4      806.33      790.33     37.00 o 
   9   6   4      420.51      450.77     37.78 o 
  10   6   4        1.46       14.65     21.32 o 
  11   6   4       76.38       56.55     26.07 o 
  12   6   4      322.58      268.41     52.93 o 
  13   6   4      352.35      381.81     57.70 o 
  14   6   4        5.66      -12.13     42.63 o 
  15   6   4       17.90      -16.63     43.48 o 
   1   7   4      225.69      222.17     19.52 o 
   2   7   4      279.08      299.14     21.29 o 
   3   7   4      730.13      790.62     39.06 o 
   4   7   4       23.50       10.36     20.23 o 
   5   7   4      259.89      262.07     25.96 o 
   6   7   4      486.31      442.84     30.25 o 
   7   7   4      437.35      416.91     29.61 o 
   8   7   4       17.72       -0.40     23.84 o 
   9   7   4      157.89      198.04     29.71 o 
  10   7   4      252.48      263.85     31.38 o 
  11   7   4      311.18      348.61     36.24 o 
  12   7   4        2.04      -28.06     40.47 o 
  13   7   4        1.27        5.53     39.86 o 
  14   7   4      110.56      195.46     52.22 o 
   0   8   4      374.89      341.66     47.87 o 
   1   8   4      457.61      538.09     38.78 o 
   2   8   4        1.42       -1.47     24.20 o 
   3   8   4      356.92      350.48     33.75 o 
   4   8   4      354.97      388.25     35.39 o 
   5   8   4       74.24       81.30     26.48 o 
   6   8   4        7.03       -3.83     23.45 o 
   7   8   4       43.81       57.35     26.96 o 
   8   8   4      468.41      492.38     38.50 o 
   9   8   4      402.29      363.11     35.61 o 
  10   8   4       10.92        4.63     26.23 o 
  11   8   4       77.05       49.03     28.30 o 
  12   8   4      208.66      241.09     34.68 o 
  13   8   4      270.42      245.98     54.29 o 
  14   8   4        5.33      -36.48     42.49 o 
   1   9   4       63.26       53.37     27.58 o 
   2   9   4      344.63      355.34     35.19 o 
   3   9   4      141.29      141.26     28.95 o 
   4   9   4      103.74      132.80     49.63 o 
   5   9   4       39.90       47.82     25.56 o 
   6   9   4      445.09      490.64     38.42 o 
   7   9   4      131.10      154.34     29.62 o 
   8   9   4       23.37       22.07     25.73 o 
   9   9   4       50.10       31.22     27.84 o 
  10   9   4      307.26      330.77     35.03 o 
  11   9   4      104.35      154.58     29.39 o 
  12   9   4        0.25       14.70     27.46 o 
  13   9   4        6.46      -59.35     39.57 o 
   0  10   4      367.08      262.86     47.92 o 
   1  10   4      306.24      329.82     34.66 o 
   2  10   4        0.20      -12.63     25.48 o 
   3  10   4      289.50      268.80     32.79 o 
   4  10   4      140.87      158.81     29.52 o 
   5  10   4        5.83       -8.62     25.60 o 
   6  10   4      122.37       95.32     28.05 o 
   7  10   4        6.13       31.55     27.60 o 
   8  10   4      217.02      156.13     30.37 o 
   9  10   4       60.02      107.12     29.49 o 
  10  10   4       23.83       10.31     56.17 o 
  11  10   4       11.64       17.46     28.25 o 
  12  10   4       87.03       75.50     29.61 o 
  13  10   4      121.35      135.46     51.93 o 
   1  11   4      308.35      315.80     36.12 o 
   2  11   4      215.73      259.99     33.32 o 
   3  11   4       33.41       75.92     27.93 o 
   4  11   4        0.21        3.84     25.07 o 
   5  11   4       52.93       49.62     28.00 o 
   6  11   4      323.49      406.49     38.43 o 
   7  11   4       86.92      121.30     30.91 o 
   8  11   4       20.59       11.46     27.64 o 
   9  11   4        8.97      -18.50     27.52 o 
  10  11   4      333.05      305.90     36.31 o 
  11  11   4      181.53      163.27     41.00 o 
  12  11   4        1.48      -39.38     37.33 o 
   0  12   4      947.72      915.82     73.92 o 
   1  12   4      112.73      104.99     48.76 o 
   2  12   4      102.90      132.47     30.95 o 
   3  12   4      109.98      149.37     31.40 o 
   4  12   4      510.70      492.45     40.64 o 
   5  12   4       68.67       68.79     35.70 o 
   6  12   4       12.86        1.88     24.98 o 
   7  12   4       53.59       38.28     26.95 o 
   8  12   4      532.16      565.66     43.61 o 
   9  12   4       46.00       49.74     53.32 o 
  10  12   4        0.84       49.58     29.09 o 
  11  12   4        6.08      -47.21     46.51 o 
   1  13   4      274.08      296.93     43.57 o 
   2  13   4      871.02      964.64     53.97 o 
   3  13   4       96.00      104.82     30.71 o 
   4  13   4        2.02      -16.13     26.36 o 
   5  13   4        9.01       30.52     27.56 o 
   6  13   4      206.88      194.80     33.99 o 
   7  13   4      178.45      214.75     34.65 o 
   8  13   4       54.78       74.06     30.47 o 
   9  13   4        1.32       38.27     29.76 o 
  10  13   4      130.77      140.92     33.13 o 
   0  14   4      654.30      643.86     63.67 o 
   1  14   4      191.58      194.94     34.14 o 
   2  14   4        4.45       19.17     28.50 o 
   3  14   4        0.60       13.13     27.85 o 
   4  14   4       89.51      122.29     31.11 o 
   5  14   4      798.56      797.76    110.02 o 
   6  14   4      244.72      216.06     85.63 o 
   7  14   4       31.48       57.02     30.11 o 
   8  14   4       37.93       -1.21     30.42 o 
   9  14   4      168.28      172.45     34.52 o 
   1  15   4      117.43      144.98     32.69 o 
   2  15   4      206.92      220.86     36.12 o 
   3  15   4      200.99      189.75     35.24 o 
   4  15   4        5.79       21.25     30.75 o 
   5  15   4        6.80        7.44     62.55 o 
   6  15   4        9.11       18.92     36.07 o 
   7  15   4      369.34      309.16     39.51 o 
   8  15   4      142.33      178.90     77.13 o 
   0  16   4      205.07      216.64     50.43 o 
   1  16   4       16.78       41.13     29.87 o 
   2  16   4       39.91       27.74     30.50 o 
   3  16   4        0.63       27.36     30.97 o 
   4  16   4       84.18       80.46     32.21 o 
   5  16   4      245.25      204.59     36.76 o 
   6  16   4        2.66       10.63     31.21 o 
   1  17   4       30.14       38.00     29.92 o 
   2  17   4      173.02      179.74     36.93 o 
   3  17   4       30.05       19.10     43.05 o 
   4  17   4       48.59       56.63     44.10 o 
   1   0   5     2538.78     2516.03     81.42 o 
   2   0   5     1277.53     1331.59     81.89 o 
   3   0   5      320.05      365.94     32.43 o 
   4   0   5       11.22        8.44     23.56 o 
   5   0   5      152.24      166.95     45.15 o 
   6   0   5      167.93      127.56     47.03 o 
   7   0   5      477.69      511.50     63.06 o 
   8   0   5       89.07       83.03     46.44 o 
   9   0   5        5.07      -55.37     40.88 o 
  10   0   5      131.46      129.26     50.46 o 
  11   0   5       94.77       91.92     50.25 o 
   0   1   5      266.89      254.45     30.27 o 
   1   1   5      640.81      639.31     28.50 o 
   2   1   5       28.31       18.07     17.61 o 
   3   1   5      959.31     1015.48     34.29 o 
   4   1   5      537.70      539.54     32.20 o 
   5   1   5      212.23      225.25     32.58 o 
   6   1   5        4.48       36.66     73.88 o 
   7   1   5        8.92      -39.44     35.01 o 
   8   1   5      209.19      188.84     35.72 o 
   9   1   5      185.63      218.17     42.96 o 
  10   1   5        9.96       32.91     32.88 o 
  11   1   5       16.97       47.00     33.81 o 
   1   2   5      288.84      299.39     25.75 o 
   2   2   5      170.45      179.71     20.01 o 
   3   2   5        3.44        3.73     29.60 o 
   4   2   5       83.42       78.24     22.32 o 
   5   2   5        3.09       -2.83     28.76 o 
   6   2   5      182.10      222.21     33.84 o 
   7   2   5      427.18      503.97     74.43 o 
   8   2   5       22.69       15.19     30.15 o 
   9   2   5        3.02       35.95     32.15 o 
  10   2   5      240.16      257.05     37.89 o 
  11   2   5      198.55      249.23     39.72 o 
   0   3   5      308.06      253.44     30.69 o 
   1   3   5        3.68      -14.02     16.71 o 
   2   3   5        2.12        8.56     17.12 o 
   3   3   5       42.64       66.78     22.88 o 
   4   3   5      542.27      531.91     32.70 o 
   5   3   5      119.49      146.18     29.15 o 
   6   3   5        0.62       19.17     32.61 o 
   7   3   5       42.77       71.80     30.65 o 
   8   3   5      319.19      318.63     38.89 o 
   9   3   5      316.41      300.06     39.44 o 
  10   3   5      113.91      158.33     35.97 o 
  11   3   5       38.60       54.64     33.92 o 
   1   4   5      104.52       95.62     19.21 o 
   2   4   5      796.63      811.30     38.26 o 
   3   4   5       28.86       56.97     22.09 o 
   4   4   5       60.21       46.78     22.08 o 
   5   4   5      122.46      109.85     35.44 o 
   6   4   5      496.11      502.98     33.36 o 
   7   4   5      202.78      233.43     36.63 o 
   8   4   5       49.35       39.05     30.90 o 
   9   4   5      236.80      248.77     42.12 o 
  10   4   5      132.60      196.56     37.70 o 
  11   4   5        1.75        0.17     48.66 o 
   0   5   5      690.92      722.66     42.92 o 
   1   5   5       36.26       30.24     22.10 o 
   2   5   5        5.55        7.27     19.97 o 
   3   5   5       83.78      115.11     23.58 o 
   4   5   5      406.31      476.49     50.31 o 
   5   5   5      172.11      207.19     26.78 o 
   6   5   5       53.14       50.38     23.22 o 
   7   5   5      134.49      140.16     28.50 o 
   8   5   5      100.94      118.23     35.95 o 
   9   5   5       95.59       76.60     33.69 o 
  10   5   5       62.59      124.65     35.51 o 
   1   6   5       67.21       69.85     22.18 o 
   2   6   5      310.87      340.74     29.12 o 
   3   6   5      136.70      102.38     24.29 o 
   4   6   5      139.82      117.07     25.08 o 
   5   6   5      187.72      204.22     26.98 o 
   6   6   5      586.14      618.23     36.70 o 
   7   6   5      159.19      140.09     26.05 o 
   8   6   5       21.71       34.38     31.42 o 
   9   6   5      182.88      195.15     40.67 o 
  10   6   5      172.23      218.55     38.43 o 
   0   7   5      670.77      731.92     67.76 o 
   1   7   5       70.72       43.57     22.91 o 
   2   7   5        4.86      -28.85     21.23 o 
   3   7   5      195.09      231.27     34.58 o 
   4   7   5      567.03      594.44     36.13 o 
   5   7   5      145.35      171.23     27.41 o 
   6   7   5      110.09      103.56     26.32 o 
   7   7   5      103.46      113.08     26.72 o 
   8   7   5      376.79      436.09     40.73 o 
   9   7   5      248.56      286.46     55.98 o 
   1   8   5       19.92       20.11     28.31 o 
   2   8   5      341.50      388.16     39.79 o 
   3   8   5      131.41      164.57     32.50 o 
   4   8   5      131.76      177.12     33.75 o 
   5   8   5      192.55      216.04     35.28 o 
   6   8   5      561.68      670.86     47.76 o 
   7   8   5      151.53      191.37     33.83 o 
   8   8   5       45.17       55.33     29.18 o 
   9   8   5       77.72       54.39     83.60 o 
   0   9   5      189.08      251.98     50.97 o 
   1   9   5        8.48      -13.72     28.35 o 
   2   9   5        0.16      -33.54     27.83 o 
   3   9   5       43.91       48.57     36.21 o 
   4   9   5      201.52      264.83     37.38 o 
   5   9   5       46.82       53.92     30.13 o 
   6   9   5       25.94        0.07     29.51 o 
   7   9   5       66.53       56.61     31.08 o 
   8   9   5      213.39      190.49     33.71 o 
   1  10   5       40.01        2.19     28.99 o 
   2  10   5      179.18      206.10     35.92 o 
   3  10   5       73.09       89.75     32.30 o 
   4  10   5        0.48      -18.16     29.92 o 
   5  10   5       16.14       71.06     31.54 o 
   6  10   5      194.37      207.10     36.50 o 
   7  10   5       81.95       89.37     31.13 o 
   0  11   5      285.05      244.96     53.03 o 
   1  11   5       37.74      -22.63     28.60 o 
   2  11   5        2.33       17.94     30.05 o 
   3  11   5       13.72       44.43     31.06 o 
   4  11   5      184.96      196.79     35.84 o 
   5  11   5      130.55      119.39     44.72 o 
   6  11   5       26.37       43.25     36.00 o 
   1  12   5       58.23       75.48     32.93 o 
   2  12   5      233.24      273.63     77.85 o 
   3  12   5      176.55      164.74     36.72 o 
   4  12   5        0.08      -19.33     94.70 o 
   0  13   5       52.62      115.32     49.60 o 
                                                 
